# Supplementary material for: Predicting the risk of Lyme borreliosis after a tick bite, using a structural equation model
Source: PLoS One. 2017 Jul 24;12(7):e0181807. doi: 10.1371/journal.pone.0181807 (PMC5524385; doi:10.1371/journal.pone.0181807)
Supplement: S1 File — (XLSX) [file pone.0181807.s004.xlsx]

## Sheet: Dataset_Model Risk LB_A Hofhuis
Study	Age Participant	Gender Participant	LB developed (event) Participant	Tick stage	Tick engorgement	Tick Borrelia PCR detected	Tick Attachment Time	Tick Attachment Time - Interval
GP0708	58	female	0	nymph	half	0	12	[12, 12)
GP0708	64	female	NA	NA	NA	NA	60	[60, 60)
GP0708	64	female	0	NA	NA	NA	144	[144, 144)
GP0708	41	female	0	nymph	half	0	12	[12, 12)
GP0708	48	female	NA	nymph	empty	0	17	[17, 17)
GP0708	37	female	0	nymph	empty	0	48	[48, 48)
GP0708	56	male	0	NA	NA	NA	12	[12, 12)
GP0708	50	female	0	adult	half	0	24	[24, 24)
GP0708	NA	NA	NA	adult	half	0	NA	NA
GP0708	70	male	0	adult	full	0	96	[96, 96)
GP0708	83	male	0	adult	empty	0	23	[23, 23)
GP0708	60	male	0	adult	half	0	10	[10, 10)
GP0708	15	female	NA	adult	half	0	3	[3, 3)
GP0708	70	female	0	nymph	half	0	30	[30, 30)
GP0708	53	male	NA	nymph	empty	0	48	[48, 48)
GP0708	66	male	NA	nymph	full	1	18	[18, 18)
GP0708	57	male	0	adult	empty	0	36	[36, 36)
GP0708	72	male	0	nymph	empty	1	18	[18, 18)
GP0708	56	female	0	NA	NA	NA	40	[40, 40)
GP0708	37	female	0	NA	NA	NA	16	[16, 16)
GP0708	12	male	0	adult	empty	1	120	[120, 120)
GP0708	54	male	0	NA	NA	NA	24	[24, 24)
GP0708	45	male	0	nymph	half	1	12	[12, 12)
GP0708	62	male	0	adult	half	0	6	[6, 6)
GP0708	75	female	0	nymph	full	0	20	[20, 20)
GP0708	36	male	NA	NA	NA	NA	10	[10, 10)
GP0708	10	male	0	nymph	empty	0	48	[48, 48)
GP0708	58	female	0	nymph	empty	1	8	[8, 8)
GP0708	42	male	0	nymph	half	0	60	[60, 60)
GP0708	NA	NA	NA	adult	full	0	NA	NA
GP0708	71	female	0	nymph	half	0	NA	NA
GP0708	77	male	0	NA	NA	NA	12	[12, 12)
GP0708	14	female	NA	nymph	empty	0	72	[72, 72)
GP0708	75	male	0	adult	empty	1	44	[44, 44)
GP0708	34	male	0	nymph	half	0	40	[40, 40)
GP0708	53	female	0	NA	NA	NA	5	[5, 5)
GP0708	51	female	0	adult	empty	0	48	[48, 48)
GP0708	74	male	NA	adult	full	0	60	[60, 60)
GP0708	49	female	0	adult	half	0	NA	NA
GP0708	57	male	0	adult	empty	0	3	[3, 3)
GP0708	86	male	0	NA	NA	1	18	[18, 18)
GP0708	55	female	0	nymph	empty	1	15	[15, 15)
GP0708	NA	NA	NA	adult	full	1	NA	NA
GP0708	60	female	0	NA	NA	NA	NA	NA
GP0708	81	male	0	adult	half	0	NA	[1, 24)
GP0708	61	female	0	nymph	empty	0	NA	[1, 24)
GP0708	52	male	0	nymph	empty	0	36	[36, 36)
GP0708	45	male	0	adult	full	0	96	[96, 96)
GP0708	75	female	0	adult	half	0	26	[26, 26)
GP0708	49	female	0	adult	half	0	10	[10, 10)
GP0708	50	female	0	adult	empty	1	2	[2, 2)
GP0708	51	female	0	NA	NA	NA	24	[24, 24)
GP0708	34	male	0	adult	half	0	27	[27, 27)
GP0708	40	male	0	NA	NA	NA	30	[30, 30)
GP0708	42	female	NA	NA	NA	NA	26	[26, 26)
GP0708	54	female	0	adult	empty	1	29	[29, 29)
GP0708	45	female	0	nymph	empty	0	3	[3, 3)
GP0708	43	male	NA	adult	half	0	24	[24, 24)
GP0708	58	female	0	NA	NA	0	NA	[1, 24)
GP0708	6	male	0	nymph	empty	1	60	[60, 60)
GP0708	77	female	0	adult	NA	1	72	[72, 72)
GP0708	74	female	0	adult	half	0	24	[24, 24)
GP0708	36	female	0	nymph	half	0	20	[20, 20)
GP0708	53	female	0	nymph	empty	0	20	[20, 20)
GP0708	41	male	0	adult	half	0	48	[48, 48)
GP0708	47	male	NA	NA	NA	NA	20	[20, 20)
GP0708	68	male	0	nymph	full	0	120	[120, 120)
GP0708	21	female	0	NA	NA	NA	6	[6, 6)
GP0708	72	female	0	nymph	empty	0	96	[96, 96)
GP0708	85	female	0	NA	NA	0	25	[25, 25)
GP0708	53	female	0	adult	NA	1	36	[36, 36)
GP0708	7	female	NA	NA	NA	NA	36	[36, 36)
GP0708	11	female	0	nymph	half	0	24	[24, 24)
GP0708	35	male	0	nymph	full	0	72	[72, 72)
GP0708	35	female	0	NA	NA	NA	NA	[1, 24)
GP0708	50	female	NA	adult	full	0	96	[96, 96)
GP0708	76	female	NA	NA	NA	NA	168	[168, 168)
GP0708	49	male	NA	adult	full	0	336	[336, 336)
GP0708	76	male	0	adult	half	0	12	[12, 12)
GP0708	10	male	0	NA	NA	NA	48	[48, 48)
GP0708	54	male	0	NA	NA	NA	96	[96, 96)
GP0708	62	male	0	adult	full	1	240	[240, 240)
GP0708	45	male	0	adult	half	0	13	[13, 13)
GP0708	24	female	0	nymph	empty	0	24	[24, 24)
GP0708	29	male	0	NA	NA	NA	4	[4, 4)
GP0708	62	female	0	nymph	half	0	72	[72, 72)
GP0708	57	female	0	nymph	empty	1	12	[12, 12)
GP0708	64	female	0	NA	NA	NA	2	[2, 2)
GP0708	47	female	0	nymph	half	0	50	[50, 50)
GP0708	70	male	0	nymph	empty	0	24	[24, 24)
GP0708	31	female	0	NA	NA	NA	36	[36, 36)
GP0708	39	female	0	NA	NA	NA	11	[11, 11)
GP0708	39	male	0	NA	NA	NA	12	[12, 12)
GP0708	53	male	0	larva	full	1	46	[46, 46)
GP0708	54	female	0	adult	half	1	8	[8, 8)
GP0708	NA	NA	NA	adult	half	0	NA	NA
GP0708	45	male	0	nymph	half	1	72	[72, 72)
GP0708	57	male	0	adult	half	0	48	[48, 48)
GP0708	57	female	NA	nymph	empty	1	17	[17, 17)
GP0708	73	male	0	adult	full	0	72	[72, 72)
GP0708	51	female	0	adult	half	1	21	[21, 21)
GP0708	35	female	0	NA	NA	NA	72	[72, 72)
GP0708	72	male	NA	nymph	empty	0	48	[48, 48)
GP0708	24	female	0	nymph	half	1	21	[21, 21)
GP0708	29	female	NA	NA	NA	NA	4	[4, 4)
GP0708	7	female	0	adult	empty	0	12	[12, 12)
GP0708	6	male	0	nymph	empty	0	NA	[1, 24)
GP0708	40	male	1	NA	NA	NA	8	[8, 8)
GP0708	35	male	0	NA	NA	NA	24	[24, 24)
GP0708	8	male	0	adult	empty	1	17	[17, 17)
GP0708	82	female	NA	adult	half	0	NA	[1, 24)
GP0708	76	female	0	NA	NA	NA	72	[72, 72)
GP0708	36	female	0	nymph	half	0	15	[15, 15)
GP0708	9	male	0	nymph	half	1	NA	NA
GP0708	6	female	0	adult	half	1	36	[36, 36)
GP0708	54	male	0	nymph	NA	0	25	[25, 25)
GP0708	41	male	NA	adult	empty	1	NA	NA
GP0708	55	female	0	nymph	full	0	19	[19, 19)
GP0708	NA	NA	NA	adult	half	0	NA	NA
GP0708	NA	NA	NA	nymph	empty	0	NA	NA
GP0708	52	female	0	NA	NA	NA	20	[20, 20)
GP0708	29	male	0	nymph	empty	1	35	[35, 35)
GP0708	62	female	0	nymph	empty	0	24	[24, 24)
GP0708	59	female	0	adult	half	0	2	[2, 2)
GP0708	77	female	0	nymph	empty	1	2	[2, 2)
GP0708	77	female	0	nymph	empty	0	5	[5, 5)
GP0708	NA	NA	NA	nymph	full	0	NA	NA
GP0708	77	male	0	nymph	half	0	72	[72, 72)
GP0708	67	male	0	adult	full	0	72	[72, 72)
GP0708	8	female	0	nymph	half	0	28	[28, 28)
GP0708	84	female	NA	nymph	half	0	20	[20, 20)
GP0708	9	male	NA	nymph	half	0	36	[36, 36)
GP0708	14	male	NA	nymph	full	1	1	[1, 1)
GP0708	66	female	0	NA	NA	NA	18	[18, 18)
GP0708	76	male	0	NA	NA	NA	1	[1, 1)
GP0708	59	male	0	NA	NA	NA	12	[12, 12)
GP0708	NA	NA	NA	nymph	half	0	NA	NA
GP0708	12	female	NA	NA	NA	NA	24	[24, 24)
GP0708	64	female	0	nymph	full	0	NA	NA
GP0708	46	male	0	adult	empty	1	3	[3, 3)
GP0708	68	male	0	adult	full	0	24	[24, 24)
GP0708	10	male	0	adult	half	0	10	[10, 10)
GP0708	12	male	NA	nymph	full	0	48	[48, 48)
GP0708	50	female	0	nymph	empty	1	25	[25, 25)
GP0708	47	male	0	adult	half	1	15	[15, 15)
GP0708	38	female	0	adult	empty	0	12	[12, 12)
GP0708	58	male	0	nymph	empty	0	43	[43, 43)
GP0708	51	male	NA	larva	empty	0	22	[22, 22)
GP0708	44	female	0	NA	NA	0	7	[7, 7)
GP0708	62	female	0	nymph	full	1	84	[84, 84)
GP0708	75	female	0	adult	full	1	72	[72, 72)
GP0708	83	male	0	adult	half	0	NA	[1, 24)
GP0708	71	female	0	nymph	half	0	24	[24, 24)
GP0708	55	female	0	nymph	full	0	72	[72, 72)
GP0708	51	male	0	nymph	NA	1	48	[48, 48)
GP0708	38	female	0	adult	full	0	48	[48, 48)
GP0708	10	female	0	nymph	empty	0	72	[72, 72)
GP0708	45	male	0	nymph	half	1	120	[120, 120)
GP0708	62	female	0	nymph	full	1	120	[120, 120)
GP0708	59	male	0	adult	empty	0	22	[22, 22)
GP0708	35	female	0	nymph	half	1	30	[30, 30)
GP0708	59	female	0	NA	NA	NA	36	[36, 36)
GP0708	24	male	0	nymph	half	1	18	[18, 18)
GP0708	NA	NA	NA	adult	full	1	NA	NA
GP0708	58	male	NA	NA	NA	NA	12	[12, 12)
GP0708	55	female	0	nymph	empty	1	48	[48, 48)
GP0708	79	female	0	nymph	full	0	8	[8, 8)
GP0708	67	male	0	adult	half	1	NA	[1, 24)
GP0708	39	male	0	NA	NA	NA	12	[12, 12)
GP0708	49	female	NA	nymph	empty	1	4	[4, 4)
GP0708	57	male	0	adult	half	1	NA	NA
GP0708	60	female	0	nymph	empty	0	48	[48, 48)
GP0708	49	female	1	nymph	empty	0	30	[30, 30)
GP0708	66	male	0	NA	NA	NA	72	[72, 72)
GP0708	81	female	0	NA	NA	NA	24	[24, 24)
GP0708	35	female	0	NA	NA	NA	10	[10, 10)
GP0708	61	female	0	nymph	empty	0	12	[12, 12)
GP0708	40	male	0	adult	half	0	5	[5, 5)
GP0708	61	male	0	adult	full	0	72	[72, 72)
GP0708	68	female	0	adult	half	0	72	[72, 72)
GP0708	69	female	0	adult	half	1	24	[24, 24)
GP0708	71	male	0	adult	half	0	NA	NA
GP0708	10	male	0	nymph	half	1	72	[72, 72)
GP0708	41	female	0	nymph	full	0	72	[72, 72)
GP0708	44	female	0	nymph	half	1	21	[21, 21)
GP0708	79	male	0	NA	NA	NA	27	[27, 27)
GP0708	62	female	0	adult	NA	0	36	[36, 36)
GP0708	31	female	0	nymph	half	0	72	[72, 72)
GP0708	13	male	0	adult	NA	0	12	[12, 12)
GP0708	53	female	0	adult	half	1	10	[10, 10)
GP0708	36	male	0	nymph	empty	0	8	[8, 8)
GP0708	69	male	0	nymph	empty	0	168	[168, 168)
GP0708	70	male	0	adult	NA	1	18	[18, 18)
GP0708	73	male	0	NA	NA	NA	216	[216, 216)
GP0708	75	female	0	nymph	empty	0	1	[1, 1)
GP0708	10	male	0	nymph	half	0	17	[17, 17)
GP0708	53	female	0	adult	empty	0	20	[20, 20)
GP0708	72	male	0	nymph	half	1	45	[45, 45)
GP0708	63	female	0	nymph	full	0	12	[12, 12)
GP0708	49	female	0	adult	empty	1	5	[5, 5)
GP0708	80	male	0	adult	half	0	24	[24, 24)
GP0708	76	male	0	adult	full	1	16	[16, 16)
GP0708	57	female	0	adult	NA	0	12	[12, 12)
GP0708	73	male	0	adult	full	0	NA	NA
GP0708	67	male	0	adult	half	0	3	[3, 3)
GP0708	51	female	0	adult	half	1	12	[12, 12)
GP0708	60	male	NA	nymph	half	0	48	[48, 48)
GP0708	70	female	NA	nymph	half	0	NA	NA
GP0708	60	male	0	adult	half	0	11	[11, 11)
GP0708	43	female	NA	adult	half	1	3	[3, 3)
GP0708	52	male	0	adult	half	0	48	[48, 48)
GP0708	65	female	0	adult	empty	0	2	[2, 2)
GP0708	55	female	0	nymph	full	0	48	[48, 48)
GP0708	14	female	0	nymph	empty	0	36	[36, 36)
GP0708	77	female	NA	NA	NA	NA	16	[16, 16)
GP0708	42	male	NA	nymph	NA	0	36	[36, 36)
GP0708	55	male	0	adult	half	0	16	[16, 16)
GP0708	48	male	0	adult	full	0	48	[48, 48)
GP0708	77	female	0	nymph	half	0	48	[48, 48)
GP0708	7	male	0	nymph	half	0	48	[48, 48)
GP0708	45	male	0	adult	half	1	1	[1, 1)
GP0708	48	male	0	NA	NA	0	48	[48, 48)
GP0708	77	female	NA	adult	NA	0	384	[384, 384)
GP0708	59	female	0	nymph	empty	0	48	[48, 48)
GP0708	63	female	0	nymph	empty	0	2	[2, 2)
GP0708	15	male	0	adult	half	0	10	[10, 10)
GP0708	21	male	NA	nymph	half	0	5	[5, 5)
GP0708	37	female	0	nymph	empty	0	24	[24, 24)
GP0708	76	female	1	nymph	full	1	16	[16, 16)
GP0708	51	female	0	NA	NA	NA	20	[20, 20)
GP0708	38	female	NA	nymph	half	1	NA	NA
GP0708	51	male	0	NA	NA	NA	24	[24, 24)
GP0708	86	female	0	NA	NA	NA	10	[10, 10)
GP0708	68	male	0	NA	NA	1	24	[24, 24)
GP0708	61	male	0	adult	half	1	48	[48, 48)
GP0708	51	female	0	nymph	empty	0	6	[6, 6)
GP0708	57	female	0	nymph	empty	0	2	[2, 2)
GP0708	20	male	NA	adult	half	0	15	[15, 15)
GP0708	57	male	0	adult	half	0	22	[22, 22)
GP0708	75	male	0	adult	full	1	120	[120, 120)
GP0708	51	female	0	nymph	empty	1	NA	NA
GP0708	29	female	NA	NA	NA	NA	72	[72, 72)
GP0708	NA	NA	NA	nymph	full	0	NA	NA
GP0708	61	male	0	adult	half	0	3	[3, 3)
GP0708	12	male	NA	adult	NA	0	3	[3, 3)
GP0708	49	female	0	adult	full	0	144	[144, 144)
GP0708	62	female	0	nymph	full	0	120	[120, 120)
GP0708	12	female	NA	adult	half	1	72	[72, 72)
GP0708	73	female	0	adult	half	0	24	[24, 24)
GP0708	42	male	0	NA	NA	NA	3	[3, 3)
GP0708	63	male	0	NA	NA	NA	36	[36, 36)
GP0708	64	male	0	NA	NA	NA	14	[14, 14)
GP0708	62	male	0	NA	NA	NA	16	[16, 16)
GP0708	63	male	0	NA	NA	NA	12	[12, 12)
GP0708	59	male	0	adult	full	0	120	[120, 120)
GP0708	72	male	0	adult	full	0	120	[120, 120)
GP0708	63	female	0	nymph	empty	0	5	[5, 5)
GP0708	40	female	0	nymph	empty	1	NA	[1, 24)
GP0708	57	female	0	nymph	half	0	18	[18, 18)
GP0708	14	male	NA	adult	NA	1	17	[17, 17)
EP0911	8	female	NA	nymph	half	0	NA	[1, 12)
EP0911	63	female	0	nymph	full	0	NA	[12, 24)
EP0911	12	male	0	nymph	NA	0	NA	[12, 24)
EP0911	6	female	0	nymph	empty	0	NA	[1, 12)
EP0911	5	female	NA	adult	full	0	NA	[12, 24)
EP0911	10	male	NA	nymph	NA	0	NA	[12, 24)
EP0911	10	female	NA	adult	half	1	NA	[1, 12)
EP0911	17	male	NA	nymph	half	1	NA	[1, 12)
EP0911	27	NA	NA	adult	half	0	NA	[1, 12)
EP0911	9	male	0	NA	NA	NA	NA	[24, 240)
EP0911	12	female	0	adult	half	0	NA	[24, 240)
EP0911	57	male	0	nymph	half	1	NA	[1, 12)
EP0911	3	female	NA	nymph	NA	1	NA	[12, 24)
EP0911	58	male	NA	adult	half	1	NA	[24, 240)
EP0911	20	female	NA	adult	half	0	NA	[24, 240)
EP0911	44	male	0	nymph	half	0	NA	[12, 24)
EP0911	6	male	NA	adult	half	0	NA	[12, 24)
EP0911	18	female	0	adult	half	1	NA	[1, 12)
EP0911	73	female	NA	adult	full	0	NA	[24, 240)
EP0911	28	female	0	NA	NA	NA	NA	[1, 12)
EP0911	63	male	0	nymph	half	1	NA	NA
EP0911	66	male	NA	NA	NA	0	NA	[1, 12)
EP0911	68	female	0	NA	NA	0	NA	[24, 240)
EP0911	79	male	0	NA	NA	0	NA	[24, 240)
EP0911	46	male	NA	NA	NA	0	NA	[24, 240)
EP0911	36	female	NA	NA	NA	NA	NA	[12, 24)
EP0911	21	female	0	nymph	empty	0	NA	[1, 12)
EP0911	71	male	0	nymph	empty	0	NA	[1, 12)
EP0911	38	female	0	adult	half	0	NA	[12, 24)
EP0911	40	female	0	nymph	half	0	NA	[1, 12)
EP0911	66	female	0	nymph	empty	0	NA	[12, 24)
EP0911	54	male	0	nymph	NA	0	NA	[12, 24)
EP0911	55	female	0	nymph	full	1	NA	[24, 240)
EP0911	17	NA	0	nymph	half	1	NA	[24, 240)
EP0911	12	male	0	nymph	half	0	NA	[24, 240)
EP0911	8	male	0	nymph	half	0	NA	[1, 12)
EP0911	65	male	0	adult	half	1	NA	[24, 240)
EP0911	28	male	0	nymph	half	0	NA	[12, 24)
EP0911	1	female	0	nymph	half	0	NA	[1, 12)
EP0911	14	female	0	nymph	half	0	NA	[12, 24)
EP0911	0	female	0	nymph	empty	0	NA	[1, 12)
EP0911	14	male	NA	nymph	empty	0	NA	[12, 24)
EP0911	31	female	0	nymph	half	1	NA	[1, 12)
EP0911	10	female	0	nymph	empty	0	NA	[12, 24)
EP0911	47	male	0	nymph	half	0	NA	[1, 12)
EP0911	8	male	0	nymph	half	0	NA	[1, 12)
EP0911	62	male	0	nymph	empty	0	NA	[12, 24)
EP0911	58	female	0	nymph	half	1	NA	[24, 240)
EP0911	49	female	0	nymph	empty	0	NA	[1, 12)
EP0911	47	male	NA	adult	empty	1	NA	[12, 24)
EP0911	50	female	0	nymph	half	0	NA	[1, 12)
EP0911	65	female	0	nymph	half	0	NA	[12, 24)
EP0911	15	female	0	nymph	empty	1	NA	[24, 240)
EP0911	71	male	0	nymph	empty	0	NA	[12, 24)
EP0911	62	male	NA	nymph	half	0	NA	[24, 240)
EP0911	10	male	0	nymph	NA	1	NA	[24, 240)
EP0911	3	female	NA	nymph	empty	0	NA	[24, 240)
EP0911	62	male	0	adult	full	0	NA	[24, 240)
EP0911	4	male	0	nymph	NA	0	NA	[1, 12)
EP0911	18	male	0	nymph	empty	0	NA	[1, 12)
EP0911	30	female	0	nymph	half	0	NA	[12, 24)
EP0911	9	male	NA	adult	half	0	NA	[1, 12)
EP0911	24	male	0	nymph	half	0	NA	[24, 240)
EP0911	20	female	0	NA	NA	NA	NA	[12, 24)
EP0911	62	female	0	nymph	empty	0	NA	[12, 24)
EP0911	3	male	0	NA	NA	NA	NA	[1, 12)
EP0911	29	female	NA	NA	NA	NA	NA	[1, 12)
EP0911	39	male	0	NA	NA	NA	NA	[1, 12)
EP0911	2	male	0	nymph	empty	0	NA	[12, 24)
EP0911	36	female	0	adult	half	0	NA	[1, 12)
EP0911	56	female	0	nymph	half	0	NA	[24, 240)
EP0911	4	male	0	NA	NA	NA	NA	[1, 12)
EP0911	19	male	NA	nymph	half	0	NA	[12, 24)
EP0911	11	male	0	nymph	half	0	NA	[12, 24)
EP0911	6	female	0	nymph	half	0	NA	[12, 24)
EP0911	9	male	1	nymph	NA	0	NA	[1, 12)
EP0911	3	male	0	nymph	empty	1	NA	[24, 240)
EP0911	51	female	0	adult	NA	0	NA	[12, 24)
EP0911	56	female	0	NA	NA	NA	NA	[12, 24)
EP0911	59	male	0	nymph	half	0	NA	[24, 240)
EP0911	0	male	0	NA	NA	0	NA	[1, 12)
EP0911	19	male	NA	NA	NA	0	NA	[12, 24)
EP0911	32	male	0	adult	half	0	NA	[24, 240)
EP0911	35	NA	1	nymph	half	0	NA	[24, 240)
EP0911	51	male	0	nymph	empty	1	NA	[12, 24)
EP0911	36	male	NA	NA	NA	0	NA	[24, 240)
EP0911	39	male	0	NA	NA	0	NA	[24, 240)
EP0911	35	female	0	nymph	empty	0	NA	[1, 12)
EP0911	22	male	0	NA	NA	NA	NA	[1, 12)
EP0911	4	male	0	NA	NA	0	NA	NA
EP0911	11	female	0	nymph	half	0	NA	[1, 12)
EP0911	2	male	0	nymph	half	1	NA	[12, 24)
EP0911	4	female	1	nymph	half	1	NA	[12, 24)
EP0911	16	female	0	nymph	full	0	NA	[24, 240)
EP0911	51	male	0	larva	NA	0	NA	[24, 240)
EP0911	0	female	NA	nymph	half	0	NA	[24, 240)
EP0911	27	female	NA	NA	NA	0	NA	[1, 12)
EP0911	48	female	NA	nymph	half	1	NA	[24, 240)
EP0911	67	female	NA	adult	half	0	NA	[1, 12)
EP0911	4	female	NA	NA	NA	0	NA	[12, 24)
EP0911	68	male	NA	nymph	full	0	NA	NA
EP0911	41	female	NA	NA	NA	0	NA	[1, 12)
EP0911	2	female	NA	NA	NA	0	NA	[12, 24)
EP0911	15	female	0	NA	NA	0	NA	[12, 24)
EP0911	47	female	0	NA	NA	0	NA	[24, 240)
EP0911	10	male	0	adult	half	0	NA	[1, 12)
EP0911	5	male	0	NA	NA	0	NA	[1, 12)
EP0911	47	female	0	nymph	half	0	NA	[12, 24)
EP0911	3	male	0	nymph	empty	0	NA	[1, 12)
EP0911	39	male	1	adult	half	0	NA	[24, 240)
EP0911	7	male	0	adult	half	0	NA	[24, 240)
EP0911	46	male	0	nymph	empty	0	NA	[24, 240)
EP0911	31	female	NA	nymph	empty	0	NA	[12, 24)
EP0911	65	male	0	adult	half	0	NA	[12, 24)
EP0911	6	male	NA	nymph	empty	0	NA	[1, 12)
EP0911	4	female	NA	adult	half	0	NA	[12, 24)
EP0911	5	male	NA	nymph	empty	0	NA	[1, 12)
EP0911	74	female	0	nymph	empty	0	NA	[24, 240)
EP0911	30	female	0	nymph	empty	0	NA	[12, 24)
EP0911	2	male	0	nymph	half	0	NA	[12, 24)
EP0911	5	male	0	nymph	full	0	NA	[24, 240)
EP0911	70	female	0	nymph	full	0	NA	[24, 240)
EP0911	31	male	0	adult	half	0	NA	[24, 240)
EP0911	2	male	0	nymph	half	0	NA	[1, 12)
EP0911	7	male	0	nymph	half	0	NA	[24, 240)
EP0911	11	female	0	adult	NA	1	NA	[12, 24)
EP0911	32	male	0	adult	half	0	NA	[24, 240)
EP0911	8	male	0	adult	half	0	NA	[1, 12)
EP0911	10	male	NA	adult	empty	0	NA	[1, 12)
EP0911	83	female	NA	adult	half	0	NA	[1, 12)
EP0911	43	male	0	adult	half	1	NA	[1, 12)
EP0911	34	male	NA	nymph	half	0	NA	[24, 240)
EP0911	76	male	0	adult	full	0	NA	[12, 24)
EP0911	53	male	0	nymph	half	0	NA	NA
EP0911	27	male	0	nymph	half	0	NA	[24, 240)
EP0911	13	female	0	nymph	empty	0	NA	[1, 12)
EP0911	67	male	0	adult	half	1	NA	[24, 240)
EP0911	11	male	NA	nymph	empty	0	NA	[12, 24)
EP0911	12	male	0	nymph	empty	0	NA	[24, 240)
EP0911	2	female	0	nymph	half	0	NA	[1, 12)
EP0911	10	female	NA	nymph	empty	0	NA	[1, 12)
EP0911	3	female	0	nymph	empty	0	NA	[1, 12)
EP0911	8	female	0	nymph	empty	0	NA	[1, 12)
EP0911	58	female	0	nymph	empty	0	NA	[24, 240)
EP0911	9	female	NA	nymph	empty	0	NA	[1, 12)
EP0911	25	male	0	nymph	half	0	NA	[24, 240)
EP0911	17	male	0	nymph	empty	0	NA	[12, 24)
EP0911	34	female	0	adult	empty	0	NA	[1, 12)
EP0911	57	male	0	NA	NA	0	NA	[24, 240)
EP0911	8	male	0	NA	NA	1	NA	[24, 240)
EP0911	3	male	NA	NA	NA	0	NA	[24, 240)
EP0911	42	male	0	NA	NA	0	NA	[1, 12)
EP0911	74	male	NA	NA	NA	0	NA	[24, 240)
EP0911	24	female	NA	NA	NA	NA	NA	[24, 240)
EP0911	7	male	0	adult	half	1	NA	[1, 12)
EP0911	67	female	0	NA	NA	0	NA	[1, 12)
EP0911	67	female	0	NA	NA	0	NA	[24, 240)
EP0911	NA	female	0	NA	NA	0	NA	[12, 24)
EP0911	7	male	NA	NA	NA	0	NA	NA
EP0911	11	male	NA	NA	NA	0	NA	[24, 240)
EP0911	2	male	0	NA	NA	1	NA	[1, 12)
EP0911	77	female	0	NA	NA	0	NA	[24, 240)
EP0911	29	female	NA	NA	NA	0	NA	[12, 24)
EP0911	26	female	NA	NA	NA	0	NA	[12, 24)
EP0911	13	male	0	NA	NA	0	NA	[12, 24)
EP0911	15	male	0	nymph	empty	0	NA	[1, 12)
EP0911	70	female	0	nymph	half	1	NA	NA
EP0911	70	male	0	nymph	empty	0	NA	[1, 12)
EP0911	17	male	NA	NA	NA	0	NA	[24, 240)
EP0911	69	male	0	NA	NA	0	NA	[12, 24)
EP0911	33	female	0	NA	NA	0	NA	[1, 12)
EP0911	2	female	0	NA	NA	0	NA	[12, 24)
EP0911	63	male	0	adult	half	1	NA	[24, 240)
EP0911	12	male	NA	NA	NA	0	NA	[1, 12)
EP0911	75	female	0	NA	NA	0	NA	[24, 240)
EP0911	71	male	0	adult	half	0	NA	[1, 12)
EP0911	54	female	0	adult	half	0	NA	[1, 12)
EP0911	62	female	0	adult	half	0	NA	[24, 240)
EP0911	6	female	0	NA	NA	0	NA	[24, 240)
EP0911	54	male	0	nymph	full	0	NA	[1, 12)
EP0911	63	male	0	adult	full	0	NA	[24, 240)
EP0911	36	male	0	nymph	empty	0	NA	[1, 12)
EP0911	31	female	NA	adult	half	0	NA	[12, 24)
EP0911	3	male	0	NA	NA	NA	NA	[1, 12)
EP0911	77	female	0	adult	full	0	NA	[24, 240)
EP0911	1	male	0	nymph	empty	0	NA	[1, 12)
EP0911	44	female	0	adult	half	0	NA	[1, 12)
EP0911	13	male	0	NA	NA	NA	NA	[24, 240)
EP0911	30	male	NA	NA	NA	NA	NA	[12, 24)
EP0911	17	male	0	adult	half	0	NA	[12, 24)
EP0911	8	NA	NA	adult	half	1	NA	[1, 12)
EP0911	6	male	0	adult	full	1	NA	[24, 240)
EP0911	12	male	0	nymph	empty	0	NA	[12, 24)
EP0911	1	female	0	nymph	empty	0	NA	[1, 12)
EP0911	21	female	NA	nymph	empty	0	NA	[24, 240)
EP0911	7	NA	NA	nymph	empty	1	NA	[1, 12)
EP0911	67	male	0	adult	half	0	NA	[24, 240)
EP0911	8	NA	0	nymph	empty	0	NA	[24, 240)
EP0911	12	female	0	nymph	empty	0	NA	[12, 24)
EP0911	7	male	NA	nymph	empty	0	NA	[12, 24)
EP0911	63	male	NA	nymph	half	0	NA	[12, 24)
EP0911	66	male	0	NA	NA	NA	NA	[24, 240)
EP0911	3	female	NA	nymph	empty	0	NA	[12, 24)
EP0911	44	female	0	nymph	empty	0	NA	[12, 24)
EP0911	10	female	NA	adult	full	0	NA	[24, 240)
EP0911	74	male	0	adult	full	1	NA	[24, 240)
EP0911	6	female	0	nymph	empty	0	NA	[24, 240)
EP0911	19	female	0	nymph	empty	0	NA	[1, 12)
EP0911	47	male	0	larva	full	0	NA	[12, 24)
EP0911	25	male	0	nymph	half	0	NA	[24, 240)
EP0911	13	female	0	adult	half	0	NA	[1, 12)
EP0911	58	male	0	adult	empty	1	NA	[1, 12)
EP0911	48	male	NA	NA	NA	NA	NA	[12, 24)
EP0911	3	male	NA	nymph	empty	0	NA	[12, 24)
EP0911	3	male	0	nymph	half	0	NA	[1, 12)
EP0911	63	female	NA	nymph	empty	0	NA	[1, 12)
EP0911	36	male	NA	nymph	half	1	NA	[12, 24)
EP0911	62	female	1	adult	half	0	NA	[12, 24)
EP0911	50	female	0	nymph	empty	0	NA	[24, 240)
EP0911	39	female	0	NA	NA	NA	NA	[1, 12)
EP0911	10	female	NA	adult	half	0	NA	[1, 12)
EP0911	21	male	NA	nymph	empty	0	NA	[1, 12)
EP0911	78	male	0	adult	full	0	NA	[24, 240)
EP0911	76	female	0	nymph	half	0	NA	[24, 240)
EP0911	56	female	0	adult	full	0	NA	[24, 240)
EP0911	4	male	NA	nymph	half	0	NA	[1, 12)
EP0911	50	female	0	adult	half	0	NA	[1, 12)
EP0911	1	male	0	nymph	empty	1	NA	[1, 12)
EP0911	37	female	NA	adult	half	1	NA	[1, 12)
EP0911	57	female	NA	nymph	half	0	NA	[12, 24)
EP0911	5	female	0	larva	empty	0	NA	[24, 240)
EP0911	6	NA	0	nymph	empty	0	NA	[1, 12)
EP0911	60	female	0	adult	half	0	NA	[1, 12)
EP0911	78	female	0	nymph	half	0	NA	[24, 240)
EP0911	NA	female	0	nymph	empty	0	NA	[24, 240)
EP0911	51	male	0	NA	NA	0	NA	[12, 24)
EP0911	54	male	NA	adult	half	0	NA	[24, 240)
EP0911	2	male	0	nymph	NA	0	NA	[1, 12)
EP0911	5	male	NA	nymph	empty	0	NA	[12, 24)
EP0911	9	male	0	nymph	empty	0	NA	[12, 24)
EP0911	19	male	0	NA	NA	0	NA	NA
EP0911	48	female	NA	adult	half	0	NA	[24, 240)
EP0911	12	male	0	nymph	half	1	NA	[24, 240)
EP0911	3	female	0	nymph	half	1	NA	[12, 24)
TR1213	42	female	NA	NA	NA	NA	NA	NA
TR1213	46	male	NA	NA	NA	NA	48	[48, 48)
TR1213	NA	NA	NA	NA	NA	NA	36	[36, 36)
TR1213	NA	NA	NA	NA	NA	NA	NA	[12, 24)
TR1213	51	female	NA	NA	NA	NA	48	[48, 48)
TR1213	43	female	NA	NA	NA	NA	1	[1, 1)
TR1213	59	female	0	adult	NA	0	7	[7, 7)
TR1213	48	male	NA	NA	NA	NA	NA	NA
TR1213	NA	NA	NA	NA	NA	NA	3	[3, 3)
TR1213	40	female	NA	NA	NA	NA	NA	NA
TR1213	45	male	0	adult	full	0	96	[96, 96)
TR1213	NA	NA	NA	NA	NA	NA	6	[6, 6)
TR1213	NA	NA	NA	NA	NA	NA	NA	[12, 24)
TR1213	NA	NA	NA	NA	NA	NA	7	[7, 7)
TR1213	47	male	NA	NA	NA	NA	NA	[12, 24)
TR1213	NA	NA	NA	NA	NA	NA	NA	[12, 24)
TR1213	45	female	0	nymph	empty	1	NA	[12, 24)
TR1213	NA	NA	NA	NA	NA	NA	NA	[12, 24)
TR1213	NA	NA	NA	NA	NA	NA	1	[1, 1)
TR1213	NA	NA	NA	NA	NA	NA	6	[6, 6)
TR1213	68	female	NA	NA	NA	NA	1	[1, 1)
TR1213	NA	NA	NA	NA	NA	NA	NA	[12, 24)
TR1213	57	female	NA	NA	NA	NA	3	[3, 3)
TR1213	50	female	0	adult	empty	0	NA	[12, 24)
TR1213	NA	NA	NA	NA	NA	NA	6	[6, 6)
TR1213	NA	NA	NA	NA	NA	NA	NA	[12, 24)
TR1213	NA	NA	NA	NA	NA	NA	48	[48, 48)
TR1213	NA	NA	NA	NA	NA	NA	NA	[12, 24)
TR1213	41	male	0	larva	half	0	NA	[12, 24)
TR1213	NA	NA	NA	NA	NA	NA	4	[4, 4)
TR1213	70	female	NA	NA	NA	NA	NA	[12, 24)
TR1213	10	male	0	nymph	full	0	NA	NA
TR1213	NA	NA	NA	NA	NA	NA	1	[1, 1)
TR1213	NA	NA	NA	NA	NA	NA	4	[4, 4)
TR1213	NA	NA	NA	NA	NA	NA	NA	[12, 24)
TR1213	NA	NA	NA	NA	NA	NA	8	[8, 8)
TR1213	66	female	0	nymph	full	0	NA	[12, 24)
TR1213	NA	NA	NA	NA	NA	NA	NA	[12, 24)
TR1213	NA	NA	NA	NA	NA	NA	NA	[12, 24)
TR1213	59	female	0	nymph	half	0	NA	[12, 24)
TR1213	59	female	0	nymph	half	0	48	[48, 48)
TR1213	NA	NA	NA	NA	NA	NA	1	[1, 1)
TR1213	NA	NA	NA	NA	NA	NA	48	[48, 48)
TR1213	26	female	NA	NA	NA	NA	96	[96, 96)
TR1213	NA	NA	NA	NA	NA	NA	NA	[12, 24)
TR1213	NA	NA	NA	NA	NA	NA	NA	[12, 24)
TR1213	NA	NA	NA	NA	NA	NA	5	[5, 5)
TR1213	NA	NA	NA	NA	NA	NA	6	[6, 6)
TR1213	66	male	0	nymph	empty	0	7	[7, 7)
TR1213	54	male	0	nymph	half	1	NA	[12, 24)
TR1213	NA	NA	NA	NA	NA	NA	NA	[12, 24)
TR1213	NA	NA	NA	NA	NA	NA	NA	[12, 24)
TR1213	NA	NA	NA	NA	NA	NA	5	[5, 5)
TR1213	60	female	NA	NA	NA	NA	NA	NA
TR1213	NA	female	NA	NA	NA	NA	NA	[12, 24)
TR1213	NA	NA	NA	NA	NA	NA	3	[3, 3)
TR1213	NA	NA	NA	NA	NA	NA	4	[4, 4)
TR1213	40	female	0	nymph	empty	0	9	[9, 9)
TR1213	66	female	NA	NA	NA	NA	NA	NA
TR1213	NA	NA	NA	NA	NA	NA	7	[7, 7)
TR1213	NA	NA	NA	NA	NA	NA	NA	[12, 24)
TR1213	NA	NA	NA	NA	NA	NA	NA	[12, 24)
TR1213	56	male	0	nymph	half	0	48	[48, 48)
TR1213	NA	NA	NA	NA	NA	NA	9	[9, 9)
TR1213	31	female	NA	NA	NA	NA	NA	NA
TR1213	72	female	NA	NA	NA	NA	NA	[12, 24)
TR1213	NA	NA	NA	NA	NA	NA	4	[4, 4)
TR1213	57	female	0	nymph	half	0	NA	NA
TR1213	NA	NA	NA	NA	NA	NA	1	[1, 1)
TR1213	63	male	0	NA	NA	0	NA	[12, 24)
TR1213	36	male	NA	NA	NA	NA	72	[72, 72)
TR1213	NA	NA	NA	NA	NA	NA	5	[5, 5)
TR1213	7	female	1	nymph	half	1	NA	NA
TR1213	43	male	NA	NA	NA	NA	NA	[12, 24)
TR1213	NA	NA	NA	NA	NA	NA	NA	[12, 24)
TR1213	59	female	0	nymph	half	0	48	[48, 48)
TR1213	37	male	NA	NA	NA	NA	NA	[12, 24)
TR1213	5	male	NA	NA	NA	NA	48	[48, 48)
TR1213	61	male	0	nymph	half	1	NA	[12, 24)
TR1213	NA	NA	NA	NA	NA	NA	2	[2, 2)
TR1213	71	female	0	nymph	empty	0	48	[48, 48)
TR1213	71	female	0	nymph	NA	0	NA	NA
TR1213	NA	NA	NA	NA	NA	NA	NA	[12, 24)
TR1213	65	female	0	nymph	empty	0	NA	[12, 24)
TR1213	NA	NA	NA	NA	NA	NA	NA	[12, 24)
TR1213	60	female	0	nymph	half	0	NA	NA
TR1213	NA	NA	NA	NA	NA	NA	NA	[12, 24)
TR1213	NA	NA	NA	NA	NA	NA	72	[72, 72)
TR1213	NA	NA	NA	NA	NA	NA	4	[4, 4)
TR1213	68	male	NA	NA	NA	NA	120	[120, 120)
TR1213	39	female	0	nymph	half	0	NA	NA
TR1213	54	female	NA	NA	NA	NA	NA	[12, 24)
TR1213	NA	NA	NA	NA	NA	NA	96	[96, 96)
TR1213	5	male	0	nymph	NA	0	5	[5, 5)
TR1213	NA	NA	NA	NA	NA	NA	2	[2, 2)
TR1213	54	male	0	nymph	NA	0	48	[48, 48)
TR1213	56	female	NA	NA	NA	NA	NA	NA
TR1213	NA	NA	NA	NA	NA	NA	1	[1, 1)
TR1213	NA	NA	NA	NA	NA	NA	NA	[12, 24)
TR1213	3	male	0	adult	full	1	NA	[12, 24)
TR1213	NA	NA	NA	NA	NA	NA	NA	[12, 24)
TR1213	NA	NA	NA	NA	NA	NA	1	[1, 1)
TR1213	NA	NA	NA	NA	NA	NA	NA	[12, 24)
TR1213	NA	NA	NA	NA	NA	NA	5	[5, 5)
TR1213	NA	NA	NA	NA	NA	NA	48	[48, 48)
TR1213	NA	NA	NA	NA	NA	NA	6	[6, 6)
TR1213	59	female	NA	NA	NA	NA	NA	[12, 24)
TR1213	NA	NA	NA	NA	NA	NA	NA	[12, 24)
TR1213	NA	NA	NA	NA	NA	NA	NA	[12, 24)
TR1213	NA	NA	NA	NA	NA	NA	48	[48, 48)
TR1213	76	female	NA	NA	NA	NA	NA	[12, 24)
TR1213	2	male	NA	NA	NA	NA	4	[4, 4)
TR1213	NA	NA	NA	NA	NA	NA	3	[3, 3)
TR1213	43	male	NA	NA	NA	NA	10	[10, 10)
TR1213	NA	NA	NA	NA	NA	NA	1	[1, 1)
TR1213	43	female	0	nymph	half	0	NA	[12, 24)
TR1213	NA	NA	NA	NA	NA	NA	NA	[12, 24)
TR1213	NA	NA	NA	NA	NA	NA	2	[2, 2)
TR1213	13	female	NA	NA	NA	NA	NA	[12, 24)
TR1213	NA	NA	NA	NA	NA	NA	NA	[12, 24)
TR1213	NA	male	NA	NA	NA	NA	NA	[12, 24)
TR1213	12	male	0	adult	NA	0	NA	[12, 24)
TR1213	NA	NA	NA	NA	NA	NA	48	[48, 48)
TR1213	9	male	0	nymph	full	0	NA	NA
TR1213	NA	NA	NA	NA	NA	NA	1	[1, 1)
TR1213	24	male	NA	NA	NA	NA	NA	NA
TR1213	NA	NA	NA	NA	NA	NA	2	[2, 2)
TR1213	4	female	NA	NA	NA	NA	48	[48, 48)
TR1213	67	male	0	nymph	half	0	NA	[1, 12)
TR1213	5	male	0	nymph	empty	0	2	[2, 2)
TR1213	37	male	NA	NA	NA	NA	6	[6, 6)
TR1213	41	female	NA	NA	NA	NA	1	[1, 1)
TR1213	7	male	0	nymph	half	1	NA	[12, 24)
TR1213	NA	NA	NA	NA	NA	NA	4	[4, 4)
TR1213	NA	NA	NA	NA	NA	NA	2	[2, 2)
TR1213	NA	NA	NA	NA	NA	NA	NA	[12, 24)
TR1213	41	female	0	nymph	empty	0	24	[24, 24)
TR1213	50	male	0	nymph	full	0	NA	[12, 24)
TR1213	NA	NA	NA	NA	NA	NA	11	[11, 11)
TR1213	45	male	0	adult	empty	0	NA	[12, 24)
TR1213	45	male	0	nymph	half	0	NA	[12, 24)
TR1213	NA	NA	NA	NA	NA	NA	6	[6, 6)
TR1213	NA	NA	NA	NA	NA	NA	3	[3, 3)
TR1213	55	female	NA	NA	NA	NA	NA	[12, 24)
TR1213	8	male	0	nymph	full	0	NA	NA
TR1213	10	male	0	larva	full	0	48	[48, 48)
TR1213	NA	NA	NA	NA	NA	NA	7	[7, 7)
TR1213	64	male	NA	NA	NA	NA	NA	NA
TR1213	NA	NA	NA	NA	NA	NA	2	[2, 2)
TR1213	49	male	0	larva	full	1	NA	[12, 24)
TR1213	55	male	NA	NA	NA	NA	48	[48, 48)
TR1213	45	male	0	NA	NA	0	NA	NA
TR1213	59	male	0	nymph	full	0	1	[1, 1)
TR1213	49	female	0	adult	half	0	1	[1, 1)
TR1213	62	female	0	nymph	empty	0	1	[1, 1)
TR1213	48	male	0	nymph	empty	0	NA	[12, 24)
TR1213	NA	NA	NA	NA	NA	NA	NA	[12, 24)
TR1213	59	female	0	nymph	half	0	NA	[12, 24)
TR1213	NA	NA	NA	NA	NA	NA	NA	[12, 24)
TR1213	NA	NA	NA	NA	NA	NA	NA	[12, 24)
TR1213	64	female	0	nymph	half	0	48	[48, 48)
TR1213	6	male	0	nymph	full	1	NA	NA
TR1213	NA	NA	NA	NA	NA	NA	NA	[12, 24)
TR1213	4	male	0	nymph	empty	1	NA	[1, 12)
TR1213	37	male	0	nymph	half	0	NA	[12, 24)
TR1213	30	male	NA	NA	NA	NA	NA	[12, 24)
TR1213	63	male	0	nymph	half	0	NA	[12, 24)
TR1213	57	female	0	adult	empty	1	4	[4, 4)
TR1213	70	female	NA	NA	NA	NA	NA	[12, 24)
TR1213	NA	NA	NA	NA	NA	NA	NA	[12, 24)
TR1213	64	female	0	nymph	half	0	NA	[12, 24)
TR1213	61	female	0	adult	half	0	NA	[12, 24)
TR1213	NA	NA	NA	NA	NA	NA	NA	[12, 24)
TR1213	48	female	NA	NA	NA	NA	8	[8, 8)
TR1213	6	female	0	nymph	empty	0	48	[48, 48)
TR1213	49	male	0	nymph	empty	0	NA	NA
TR1213	63	male	0	nymph	full	0	NA	[12, 24)
TR1213	34	female	NA	NA	NA	NA	NA	[12, 24)
TR1213	30	female	1	nymph	half	1	NA	[12, 24)
TR1213	45	male	0	nymph	half	0	48	[48, 48)
TR1213	43	female	0	nymph	half	0	48	[48, 48)
TR1213	NA	NA	NA	NA	NA	NA	3	[3, 3)
TR1213	NA	NA	NA	NA	NA	NA	4	[4, 4)
TR1213	NA	NA	NA	NA	NA	NA	5	[5, 5)
TR1213	79	male	0	adult	empty	0	4	[4, 4)
TR1213	38	female	NA	NA	NA	NA	4	[4, 4)
TR1213	38	female	0	adult	half	0	4	[4, 4)
TR1213	64	female	NA	NA	NA	NA	NA	NA
TR1213	32	male	0	nymph	empty	0	NA	NA
TR1213	NA	NA	NA	NA	NA	NA	9	[9, 9)
TR1213	14	male	NA	NA	NA	NA	10	[10, 10)
TR1213	52	male	NA	NA	NA	NA	4	[4, 4)
TR1213	52	male	0	nymph	empty	0	8	[8, 8)
TR1213	NA	NA	NA	NA	NA	NA	7	[7, 7)
TR1213	12	male	0	nymph	empty	0	NA	[12, 24)
TR1213	0	male	NA	NA	NA	NA	5	[5, 5)
TR1213	67	female	0	nymph	half	0	NA	NA
TR1213	NA	NA	NA	NA	NA	NA	NA	[12, 24)
TR1213	NA	NA	NA	NA	NA	NA	1	[1, 1)
TR1213	NA	NA	NA	NA	NA	NA	NA	[12, 24)
TR1213	3	female	NA	NA	NA	NA	NA	NA
TR1213	35	male	NA	NA	NA	NA	NA	[12, 24)
TR1213	14	male	0	nymph	NA	1	48	[48, 48)
TR1213	68	male	0	nymph	half	0	48	[48, 48)
TR1213	64	female	0	adult	full	0	NA	NA
TR1213	17	male	0	adult	empty	0	3	[3, 3)
TR1213	55	female	0	nymph	half	0	8	[8, 8)
TR1213	NA	NA	NA	NA	NA	NA	6	[6, 6)
TR1213	10	female	0	nymph	half	0	NA	[12, 24)
TR1213	41	male	0	nymph	half	1	72	[72, 72)
TR1213	66	female	0	nymph	half	0	48	[48, 48)
TR1213	NA	NA	NA	NA	NA	NA	NA	[12, 24)
TR1213	28	female	0	adult	empty	0	NA	NA
TR1213	70	male	NA	NA	NA	NA	NA	[12, 24)
TR1213	NA	NA	NA	NA	NA	NA	1	[1, 1)
TR1213	51	female	0	nymph	empty	0	NA	[12, 24)
TR1213	NA	NA	NA	NA	NA	NA	4	[4, 4)
TR1213	73	male	NA	NA	NA	NA	48	[48, 48)
TR1213	73	male	0	nymph	empty	0	NA	NA
TR1213	58	female	0	adult	half	0	NA	NA
TR1213	47	female	0	adult	empty	0	NA	[12, 24)
TR1213	52	female	0	adult	half	0	72	[72, 72)
TR1213	3	male	0	nymph	empty	0	5	[5, 5)
TR1213	63	female	NA	NA	NA	NA	NA	[12, 24)
TR1213	NA	NA	NA	NA	NA	NA	NA	[12, 24)
TR1213	40	female	0	nymph	half	0	11	[11, 11)
TR1213	42	male	NA	NA	NA	NA	4	[4, 4)
TR1213	45	female	0	nymph	empty	0	8	[8, 8)
TR1213	NA	NA	NA	NA	NA	NA	NA	[12, 24)
TR1213	36	female	0	nymph	half	0	NA	[12, 24)
TR1213	59	male	0	nymph	half	1	10	[10, 10)
TR1213	NA	NA	NA	NA	NA	NA	1	[1, 1)
TR1213	3	male	0	nymph	half	1	NA	[12, 24)
TR1213	42	male	0	adult	empty	0	2	[2, 2)
TR1213	NA	NA	NA	NA	NA	NA	4	[4, 4)
TR1213	38	male	NA	NA	NA	NA	NA	[12, 24)
TR1213	8	male	0	nymph	empty	0	4	[4, 4)
TR1213	6	female	NA	NA	NA	NA	8	[8, 8)
TR1213	8	female	NA	NA	NA	NA	8	[8, 8)
TR1213	NA	NA	NA	NA	NA	NA	72	[72, 72)
TR1213	NA	male	NA	NA	NA	NA	24	[24, 24)
TR1213	42	male	0	nymph	empty	0	48	[48, 48)
TR1213	6	female	0	nymph	half	0	NA	NA
TR1213	64	female	NA	NA	NA	NA	5	[5, 5)
TR1213	NA	NA	NA	NA	NA	NA	NA	[12, 24)
TR1213	64	male	0	nymph	half	0	48	[48, 48)
TR1213	10	male	0	nymph	half	0	NA	NA
TR1213	NA	NA	NA	NA	NA	NA	6	[6, 6)
TR1213	11	male	0	nymph	half	0	NA	NA
TR1213	31	female	0	nymph	empty	0	4	[4, 4)
TR1213	9	female	0	adult	half	0	NA	[12, 24)
TR1213	57	female	0	nymph	half	0	96	[96, 96)
TR1213	50	male	0	nymph	full	1	NA	[12, 24)
TR1213	37	male	0	nymph	half	0	NA	NA
TR1213	64	male	NA	NA	NA	NA	8	[8, 8)
TR1213	60	male	0	nymph	half	0	NA	[12, 24)
TR1213	9	female	0	nymph	NA	1	3	[3, 3)
TR1213	39	female	0	nymph	empty	0	4	[4, 4)
TR1213	62	female	NA	NA	NA	NA	NA	NA
TR1213	NA	NA	NA	NA	NA	NA	NA	[12, 24)
TR1213	49	male	NA	NA	NA	NA	6	[6, 6)
TR1213	NA	NA	NA	NA	NA	NA	48	[48, 48)
TR1213	NA	NA	NA	NA	NA	NA	NA	[12, 24)
TR1213	56	female	NA	NA	NA	NA	NA	NA
TR1213	38	female	0	adult	half	0	NA	NA
TR1213	NA	NA	NA	NA	NA	NA	6	[6, 6)
TR1213	8	female	NA	NA	NA	NA	48	[48, 48)
TR1213	43	male	0	adult	empty	1	10	[10, 10)
TR1213	31	male	0	nymph	full	0	NA	[12, 24)
TR1213	64	male	0	adult	half	1	NA	[12, 24)
TR1213	32	male	NA	NA	NA	NA	10	[10, 10)
TR1213	8	male	0	nymph	empty	0	NA	NA
TR1213	66	female	NA	NA	NA	NA	NA	[12, 24)
TR1213	11	male	0	nymph	half	0	2	[2, 2)
TR1213	42	female	0	nymph	empty	0	NA	[1, 12)
TR1213	37	female	NA	NA	NA	NA	NA	[12, 24)
TR1213	53	male	NA	NA	NA	NA	NA	NA
TR1213	54	male	NA	NA	NA	NA	NA	NA
TR1213	NA	NA	NA	NA	NA	NA	NA	[12, 24)
TR1213	NA	NA	NA	NA	NA	NA	NA	[12, 24)
TR1213	43	female	NA	NA	NA	NA	48	[48, 48)
TR1213	40	female	NA	NA	NA	NA	3	[3, 3)
TR1213	69	female	NA	NA	NA	NA	168	[168, 168)
TR1213	68	female	NA	NA	NA	NA	NA	NA
TR1213	NA	NA	NA	NA	NA	NA	6	[6, 6)
TR1213	NA	NA	NA	NA	NA	NA	NA	[12, 24)
TR1213	50	male	NA	NA	NA	NA	24	[24, 24)
TR1213	56	male	0	nymph	half	0	NA	[12, 24)
TR1213	44	male	NA	NA	NA	NA	48	[48, 48)
TR1213	35	male	NA	NA	NA	NA	NA	NA
TR1213	0	male	NA	NA	NA	NA	NA	[12, 24)
TR1213	34	female	NA	NA	NA	NA	2	[2, 2)
TR1213	34	female	NA	NA	NA	NA	5	[5, 5)
TR1213	NA	NA	NA	NA	NA	NA	NA	[12, 24)
TR1213	8	male	NA	NA	NA	NA	NA	NA
TR1213	NA	NA	NA	NA	NA	NA	1	[1, 1)
TR1213	NA	NA	NA	NA	NA	NA	5	[5, 5)
TR1213	52	female	0	adult	NA	0	NA	[12, 24)
TR1213	57	female	0	nymph	empty	1	NA	[12, 24)
TR1213	NA	NA	NA	NA	NA	NA	NA	[12, 24)
TR1213	NA	NA	NA	NA	NA	NA	2	[2, 2)
TR1213	NA	NA	NA	NA	NA	NA	7	[7, 7)
TR1213	NA	NA	NA	NA	NA	NA	6	[6, 6)
TR1213	NA	NA	NA	NA	NA	NA	3	[3, 3)
TR1213	NA	NA	NA	NA	NA	NA	2	[2, 2)
TR1213	71	male	0	nymph	half	0	72	[72, 72)
TR1213	NA	NA	NA	NA	NA	NA	NA	[12, 24)
TR1213	60	male	0	nymph	half	1	10	[10, 10)
TR1213	8	female	0	nymph	empty	0	NA	[12, 24)
TR1213	NA	NA	NA	NA	NA	NA	NA	[12, 24)
TR1213	76	female	0	nymph	empty	0	NA	[12, 24)
TR1213	60	female	0	nymph	half	0	NA	[12, 24)
TR1213	71	female	0	nymph	half	0	NA	NA
TR1213	NA	NA	NA	NA	NA	NA	4	[4, 4)
TR1213	5	female	0	nymph	empty	1	5	[5, 5)
TR1213	65	female	0	nymph	full	0	NA	[12, 24)
TR1213	75	male	0	adult	full	0	72	[72, 72)
TR1213	67	female	0	nymph	half	0	48	[48, 48)
TR1213	NA	NA	NA	NA	NA	NA	NA	[12, 24)
TR1213	NA	NA	NA	NA	NA	NA	NA	[12, 24)
TR1213	NA	NA	NA	NA	NA	NA	NA	[12, 24)
TR1213	55	female	NA	NA	NA	NA	NA	NA
TR1213	NA	NA	NA	NA	NA	NA	2	[2, 2)
TR1213	6	male	0	nymph	half	0	NA	NA
TR1213	64	male	0	adult	half	1	24	[24, 24)
TR1213	NA	NA	NA	NA	NA	NA	NA	[12, 24)
TR1213	NA	NA	NA	NA	NA	NA	NA	[12, 24)
TR1213	57	female	0	nymph	half	0	NA	NA
TR1213	66	male	NA	NA	NA	NA	NA	NA
TR1213	NA	NA	NA	NA	NA	NA	6	[6, 6)
TR1213	6	female	0	nymph	NA	0	6	[6, 6)
TR1213	56	female	0	nymph	full	0	NA	NA
TR1213	9	female	0	nymph	half	1	NA	[12, 24)
TR1213	51	male	0	adult	empty	0	NA	[12, 24)
TR1213	56	male	0	nymph	NA	0	NA	NA
TR1213	56	female	NA	NA	NA	NA	NA	[12, 24)
TR1213	57	male	0	nymph	empty	0	NA	[12, 24)
TR1213	NA	NA	NA	NA	NA	NA	1	[1, 1)
TR1213	58	male	NA	NA	NA	NA	72	[72, 72)
TR1213	42	male	0	nymph	half	1	NA	[12, 24)
TR1213	NA	NA	NA	NA	NA	NA	10	[10, 10)
TR1213	NA	NA	NA	NA	NA	NA	10	[10, 10)
TR1213	10	male	0	nymph	half	0	NA	NA
TR1213	57	male	0	nymph	half	0	48	[48, 48)
TR1213	37	female	0	nymph	empty	0	NA	[12, 24)
TR1213	70	male	0	nymph	full	1	72	[72, 72)
TR1213	9	male	0	nymph	full	1	NA	NA
TR1213	70	male	0	nymph	half	0	NA	NA
TR1213	4	female	0	nymph	full	1	NA	NA
TR1213	7	male	NA	NA	NA	NA	NA	NA
TR1213	9	male	0	adult	empty	1	NA	[12, 24)
TR1213	59	female	NA	NA	NA	NA	NA	NA
TR1213	45	male	0	adult	empty	0	10	[10, 10)
TR1213	NA	NA	NA	NA	NA	NA	NA	[12, 24)
TR1213	42	female	0	nymph	half	0	5	[5, 5)
TR1213	78	male	0	nymph	half	0	10	[10, 10)
TR1213	45	female	0	adult	empty	1	NA	[12, 24)
TR1213	45	female	NA	NA	NA	NA	NA	[12, 24)
TR1213	26	male	NA	NA	NA	NA	48	[48, 48)
TR1213	59	male	0	nymph	empty	0	7	[7, 7)
TR1213	59	female	0	nymph	half	1	48	[48, 48)
TR1213	52	male	0	adult	empty	1	7	[7, 7)
TR1213	46	male	0	nymph	empty	0	36	[36, 36)
TR1213	57	male	0	nymph	full	0	48	[48, 48)
TR1213	63	male	NA	NA	NA	NA	NA	[12, 24)
TR1213	27	male	0	nymph	half	1	NA	NA
TR1213	NA	NA	NA	NA	NA	NA	4	[4, 4)
TR1213	47	male	0	nymph	half	0	4	[4, 4)
TR1213	NA	NA	NA	NA	NA	NA	NA	[12, 24)
TR1213	65	female	0	nymph	empty	0	NA	NA
TR1213	30	male	0	adult	half	0	NA	NA
TR1213	2	male	0	nymph	empty	1	6	[6, 6)
TR1213	30	female	NA	NA	NA	NA	NA	[12, 24)
TR1213	NA	NA	NA	NA	NA	NA	3	[3, 3)
TR1213	NA	NA	NA	NA	NA	NA	3	[3, 3)
TR1213	54	female	0	adult	empty	0	NA	[12, 24)
TR1213	3	male	0	larva	empty	0	NA	NA
TR1213	40	female	0	nymph	empty	0	NA	[12, 24)
TR1213	NA	NA	NA	NA	NA	NA	4	[4, 4)
TR1213	NA	NA	NA	NA	NA	NA	48	[48, 48)
TR1213	NA	NA	NA	NA	NA	NA	48	[48, 48)
TR1213	NA	NA	NA	NA	NA	NA	10	[10, 10)
TR1213	9	male	0	nymph	empty	0	6	[6, 6)
TR1213	NA	NA	NA	NA	NA	NA	NA	[12, 24)
TR1213	NA	NA	NA	NA	NA	NA	NA	[12, 24)
TR1213	75	male	0	adult	half	0	48	[48, 48)
TR1213	NA	NA	NA	NA	NA	NA	NA	[12, 24)
TR1213	NA	NA	NA	NA	NA	NA	NA	[12, 24)
TR1213	7	female	0	adult	empty	1	1	[1, 1)
TR1213	1	male	0	nymph	half	0	NA	[12, 24)
TR1213	NA	NA	NA	NA	NA	NA	1	[1, 1)
TR1213	4	male	0	nymph	half	0	48	[48, 48)
TR1213	65	female	0	nymph	full	0	120	[120, 120)
TR1213	53	male	NA	NA	NA	NA	NA	[12, 24)
TR1213	NA	NA	NA	NA	NA	NA	NA	[12, 24)
TR1213	14	male	NA	NA	NA	NA	5	[5, 5)
TR1213	3	male	NA	NA	NA	NA	1	[1, 1)
TR1213	NA	NA	NA	NA	NA	NA	1	[1, 1)
TR1213	33	male	NA	NA	NA	NA	1	[1, 1)
TR1213	7	male	NA	NA	NA	NA	2	[2, 2)
TR1213	NA	NA	NA	NA	NA	NA	NA	[12, 24)
TR1213	2	female	NA	NA	NA	NA	NA	NA
TR1213	NA	NA	NA	NA	NA	NA	NA	[12, 24)
TR1213	38	female	0	nymph	half	1	NA	[1, 12)
TR1213	33	male	NA	NA	NA	NA	NA	NA
TR1213	43	male	0	nymph	half	0	48	[48, 48)
TR1213	18	female	0	nymph	empty	0	NA	[12, 24)
TR1213	7	male	0	adult	empty	1	48	[48, 48)
TR1213	24	female	0	nymph	empty	0	NA	[12, 24)
TR1213	NA	NA	NA	NA	NA	NA	2	[2, 2)
TR1213	55	male	NA	NA	NA	NA	7	[7, 7)
TR1213	NA	male	NA	NA	NA	NA	6	[6, 6)
TR1213	7	male	NA	NA	NA	NA	10	[10, 10)
TR1213	53	male	NA	NA	NA	NA	NA	[12, 24)
TR1213	53	male	NA	NA	NA	NA	NA	[12, 24)
TR1213	7	male	0	adult	half	0	NA	[12, 24)
TR1213	29	male	0	nymph	empty	1	NA	[12, 24)
TR1213	48	female	0	nymph	empty	0	NA	NA
TR1213	NA	NA	NA	NA	NA	NA	2	[2, 2)
TR1213	59	male	0	nymph	full	0	NA	[12, 24)
TR1213	37	female	0	nymph	half	0	NA	NA
TR1213	29	male	NA	NA	NA	NA	NA	NA
TR1213	NA	NA	NA	NA	NA	NA	NA	[12, 24)
TR1213	11	female	0	nymph	full	0	NA	NA
TR1213	3	male	0	nymph	half	0	NA	NA
TR1213	46	male	0	nymph	half	1	9	[9, 9)
TR1213	60	female	0	adult	empty	0	6	[6, 6)
TR1213	NA	NA	NA	NA	NA	NA	NA	[12, 24)
TR1213	53	male	0	nymph	half	0	48	[48, 48)
TR1213	9	male	NA	NA	NA	NA	4	[4, 4)
TR1213	NA	NA	NA	NA	NA	NA	NA	[12, 24)
TR1213	41	female	0	nymph	half	0	NA	[12, 24)
TR1213	NA	NA	NA	NA	NA	NA	NA	[12, 24)
TR1213	NA	NA	NA	NA	NA	NA	NA	[12, 24)
TR1213	NA	NA	NA	NA	NA	NA	NA	[12, 24)
TR1213	NA	NA	NA	NA	NA	NA	NA	[12, 24)
TR1213	28	female	0	nymph	half	0	1	[1, 1)
TR1213	NA	NA	NA	NA	NA	NA	4	[4, 4)
TR1213	36	female	NA	NA	NA	NA	3	[3, 3)
TR1213	NA	NA	NA	NA	NA	NA	1	[1, 1)
TR1213	56	female	NA	NA	NA	NA	48	[48, 48)
TR1213	54	female	0	nymph	empty	0	NA	[12, 24)
TR1213	NA	NA	NA	NA	NA	NA	120	[120, 120)
TR1213	NA	NA	NA	NA	NA	NA	6	[6, 6)
TR1213	14	female	0	nymph	empty	1	48	[48, 48)
TR1213	40	female	NA	NA	NA	NA	1	[1, 1)
TR1213	7	female	0	nymph	half	0	1	[1, 1)
TR1213	NA	NA	NA	NA	NA	NA	48	[48, 48)
TR1213	NA	NA	NA	NA	NA	NA	4	[4, 4)
TR1213	31	male	0	nymph	empty	1	5	[5, 5)
TR1213	53	female	NA	NA	NA	NA	72	[72, 72)
TR1213	39	female	0	nymph	half	0	NA	[12, 24)
TR1213	38	female	0	nymph	full	0	NA	NA
TR1213	66	male	NA	NA	NA	NA	48	[48, 48)
TR1213	NA	NA	NA	NA	NA	NA	10	[10, 10)
TR1213	26	female	NA	NA	NA	NA	NA	NA
TR1213	2	male	NA	NA	NA	NA	9	[9, 9)
TR1213	NA	NA	NA	NA	NA	NA	NA	[12, 24)
TR1213	NA	NA	NA	NA	NA	NA	NA	[12, 24)
TR1213	33	male	NA	NA	NA	NA	NA	[12, 24)
TR1213	60	male	0	nymph	half	0	NA	[12, 24)
TR1213	67	male	0	adult	empty	1	NA	NA
TR1213	40	male	0	nymph	empty	0	NA	[1, 12)
TR1213	NA	NA	NA	NA	NA	NA	NA	[12, 24)
TR1213	54	female	0	nymph	empty	0	NA	[12, 24)
TR1213	NA	NA	NA	NA	NA	NA	NA	[12, 24)
TR1213	54	female	NA	NA	NA	NA	48	[48, 48)
TR1213	67	female	0	adult	half	0	34	[34, 34)
TR1213	37	female	0	nymph	half	0	NA	[12, 24)
TR1213	8	male	0	nymph	half	0	10	[10, 10)
TR1213	NA	NA	NA	NA	NA	NA	4	[4, 4)
TR1213	NA	NA	NA	NA	NA	NA	NA	[1, 12)
TR1213	31	female	NA	NA	NA	NA	NA	NA
TR1213	6	male	0	adult	half	0	8	[8, 8)
TR1213	NA	NA	NA	NA	NA	NA	7	[7, 7)
TR1213	2	male	NA	NA	NA	NA	48	[48, 48)
TR1213	64	male	0	larva	half	NA	48	[48, 48)
TR1213	13	male	0	nymph	half	0	NA	[12, 24)
TR1213	39	male	NA	NA	NA	NA	48	[48, 48)
TR1213	NA	NA	NA	NA	NA	NA	NA	[12, 24)
TR1213	NA	NA	NA	NA	NA	NA	NA	[12, 24)
TR1213	8	female	0	nymph	half	0	4	[4, 4)
TR1213	1	male	0	nymph	empty	1	NA	NA
TR1213	NA	NA	NA	NA	NA	NA	NA	[12, 24)
TR1213	59	female	NA	NA	NA	NA	NA	NA
TR1213	59	female	0	adult	full	0	1	[1, 1)
TR1213	NA	NA	NA	NA	NA	NA	NA	[12, 24)
TR1213	70	male	0	nymph	empty	0	NA	[12, 24)
TR1213	65	male	NA	NA	NA	NA	NA	[12, 24)
TR1213	43	female	0	nymph	half	1	NA	[1, 12)
TR1213	60	female	0	nymph	half	0	72	[72, 72)
TR1213	54	female	0	nymph	empty	0	NA	[12, 24)
TR1213	58	male	0	nymph	full	0	1	[1, 1)
TR1213	NA	NA	NA	NA	NA	NA	NA	[12, 24)
TR1213	52	male	0	nymph	half	0	NA	[12, 24)
TR1213	NA	NA	NA	NA	NA	NA	1	[1, 1)
TR1213	9	male	0	nymph	half	0	NA	NA
TR1213	60	female	0	nymph	half	0	3	[3, 3)
TR1213	2	male	0	nymph	empty	0	11	[11, 11)
TR1213	59	female	0	nymph	full	0	6	[6, 6)
TR1213	NA	NA	NA	NA	NA	NA	NA	[12, 24)
TR1213	70	male	0	nymph	half	0	NA	NA
TR1213	NA	NA	NA	NA	NA	NA	4	[4, 4)
TR1213	11	female	0	nymph	empty	0	5	[5, 5)
TR1213	NA	NA	NA	NA	NA	NA	NA	[12, 24)
TR1213	8	female	0	nymph	half	0	NA	[12, 24)
TR1213	10	male	NA	NA	NA	NA	NA	NA
TR1213	NA	NA	NA	NA	NA	NA	6	[6, 6)
TR1213	67	female	0	nymph	empty	0	NA	NA
TR1213	39	male	0	NA	NA	1	NA	NA
TR1213	60	male	0	nymph	full	0	NA	[12, 24)
TR1213	40	male	NA	NA	NA	NA	NA	[12, 24)
TR1213	NA	NA	NA	NA	NA	NA	4	[4, 4)
TR1213	NA	NA	NA	NA	NA	NA	4	[4, 4)
TR1213	49	female	0	nymph	empty	0	2	[2, 2)
TR1213	NA	NA	NA	NA	NA	NA	4	[4, 4)
TR1213	NA	NA	NA	NA	NA	NA	7	[7, 7)
TR1213	54	female	0	nymph	empty	0	6	[6, 6)
TR1213	NA	NA	NA	NA	NA	NA	6	[6, 6)
TR1213	NA	NA	NA	NA	NA	NA	NA	[12, 24)
TR1213	5	male	NA	NA	NA	NA	NA	[1, 12)
TR1213	NA	NA	NA	NA	NA	NA	1	[1, 1)
TR1213	NA	NA	NA	NA	NA	NA	5	[5, 5)
TR1213	NA	NA	NA	NA	NA	NA	NA	[12, 24)
TR1213	44	female	NA	NA	NA	NA	NA	[1, 12)
TR1213	68	male	0	adult	half	0	NA	[12, 24)
TR1213	NA	NA	NA	NA	NA	NA	5	[5, 5)
TR1213	38	male	NA	NA	NA	NA	NA	[12, 24)
TR1213	47	female	NA	NA	NA	NA	NA	NA
TR1213	56	female	0	nymph	empty	1	NA	NA
TR1213	NA	NA	NA	NA	NA	NA	NA	[1, 12)
TR1213	NA	NA	NA	NA	NA	NA	6	[6, 6)
TR1213	70	male	NA	NA	NA	NA	NA	[12, 24)
TR1213	70	male	0	nymph	half	1	NA	[12, 24)
TR1213	42	female	0	nymph	half	0	NA	NA
TR1213	NA	NA	NA	NA	NA	NA	NA	[12, 24)
TR1213	51	female	NA	NA	NA	NA	3	[3, 3)
TR1213	60	female	NA	NA	NA	NA	5	[5, 5)
TR1213	58	male	1	nymph	half	1	NA	NA
TR1213	38	male	NA	NA	NA	NA	4	[4, 4)
TR1213	NA	NA	NA	NA	NA	NA	1	[1, 1)
TR1213	NA	NA	NA	NA	NA	NA	3	[3, 3)
TR1213	59	female	NA	NA	NA	NA	NA	[12, 24)
TR1213	29	male	0	nymph	half	0	NA	[12, 24)
TR1213	NA	NA	NA	NA	NA	NA	10	[10, 10)
TR1213	50	male	NA	NA	NA	NA	48	[48, 48)
TR1213	NA	NA	NA	NA	NA	NA	NA	[12, 24)
TR1213	NA	NA	NA	NA	NA	NA	NA	[12, 24)
TR1213	36	male	0	nymph	empty	1	NA	[12, 24)
TR1213	6	female	0	nymph	half	0	NA	[12, 24)
TR1213	62	female	0	nymph	half	0	NA	[12, 24)
TR1213	67	female	0	nymph	empty	0	NA	[12, 24)
TR1213	44	female	NA	NA	NA	NA	NA	NA
TR1213	NA	NA	NA	NA	NA	NA	10	[10, 10)
TR1213	44	female	0	adult	empty	0	1	[1, 1)
TR1213	25	female	NA	NA	NA	NA	NA	NA
TR1213	NA	NA	NA	NA	NA	NA	NA	[12, 24)
TR1213	65	male	NA	NA	NA	NA	72	[72, 72)
TR1213	NA	NA	NA	NA	NA	NA	NA	[12, 24)
TR1213	41	male	NA	NA	NA	NA	NA	[12, 24)
TR1213	NA	NA	NA	NA	NA	NA	NA	[12, 24)
TR1213	85	male	0	adult	NA	0	NA	[12, 24)
TR1213	57	male	0	nymph	half	0	48	[48, 48)
TR1213	37	female	0	larva	half	0	6	[6, 6)
TR1213	44	male	0	nymph	half	0	NA	[12, 24)
TR1213	57	female	0	nymph	half	1	NA	[12, 24)
TR1213	NA	NA	NA	NA	NA	NA	NA	[12, 24)
TR1213	4	male	0	nymph	empty	1	NA	NA
TR1213	50	female	0	nymph	empty	0	6	[6, 6)
TR1213	5	male	0	nymph	half	0	2	[2, 2)
TR1213	NA	NA	NA	NA	NA	NA	36	[36, 36)
TR1213	NA	NA	NA	NA	NA	NA	NA	[12, 24)
TR1213	73	female	NA	NA	NA	NA	NA	NA
TR1213	70	female	0	adult	empty	0	NA	NA
TR1213	58	female	0	adult	half	0	NA	[12, 24)
TR1213	60	male	NA	NA	NA	NA	NA	NA
TR1213	38	male	0	nymph	full	0	NA	[12, 24)
TR1213	48	female	0	adult	half	1	48	[48, 48)
TR1213	52	female	NA	NA	NA	NA	NA	[12, 24)
TR1213	74	male	0	nymph	half	NA	1	[1, 1)
TR1213	39	female	NA	NA	NA	NA	48	[48, 48)
TR1213	NA	NA	NA	NA	NA	NA	3	[3, 3)
TR1213	42	male	0	nymph	half	0	NA	NA
TR1213	NA	NA	NA	NA	NA	NA	48	[48, 48)
TR1213	37	female	0	nymph	full	0	NA	NA
TR1213	NA	NA	NA	NA	NA	NA	4	[4, 4)
TR1213	40	female	0	nymph	empty	0	48	[48, 48)
TR1213	NA	NA	NA	NA	NA	NA	3	[3, 3)
TR1213	59	female	NA	NA	NA	NA	2	[2, 2)
TR1213	NA	NA	NA	NA	NA	NA	1	[1, 1)
TR1213	69	male	0	nymph	half	0	2	[2, 2)
TR1213	NA	NA	NA	NA	NA	NA	4	[4, 4)
TR1213	38	female	NA	NA	NA	NA	NA	[12, 24)
TR1213	14	female	0	nymph	empty	0	48	[48, 48)
TR1213	43	male	0	nymph	half	0	72	[72, 72)
TR1213	NA	NA	NA	NA	NA	NA	NA	[12, 24)
TR1213	36	female	NA	NA	NA	NA	NA	NA
TR1213	46	female	0	adult	empty	0	NA	[12, 24)
TR1213	66	male	0	adult	full	0	NA	[12, 24)
TR1213	61	female	0	adult	empty	1	NA	[12, 24)
TR1213	11	female	0	nymph	half	0	8	[8, 8)
TR1213	NA	NA	NA	NA	NA	NA	3	[3, 3)
TR1213	NA	NA	NA	NA	NA	NA	1	[1, 1)
TR1213	51	male	0	nymph	full	0	96	[96, 96)
TR1213	7	female	0	adult	full	0	72	[72, 72)
TR1213	75	female	NA	NA	NA	NA	NA	NA
TR1213	NA	NA	NA	NA	NA	NA	48	[48, 48)
TR1213	49	male	NA	NA	NA	NA	1	[1, 1)
TR1213	57	male	0	adult	empty	0	NA	[12, 24)
TR1213	51	female	0	nymph	empty	0	8	[8, 8)
TR1213	12	male	NA	NA	NA	NA	72	[72, 72)
TR1213	NA	NA	NA	NA	NA	NA	11	[11, 11)
TR1213	5	male	0	nymph	half	0	NA	NA
TR1213	44	female	0	larva	half	0	144	[144, 144)
TR1213	9	female	0	nymph	half	0	6	[6, 6)
TR1213	47	female	0	nymph	half	0	NA	NA
TR1213	44	male	0	nymph	full	0	72	[72, 72)
TR1213	NA	NA	NA	NA	NA	NA	48	[48, 48)
TR1213	57	male	0	adult	empty	1	NA	[12, 24)
TR1213	NA	NA	NA	NA	NA	NA	24	[24, 24)
TR1213	NA	NA	NA	NA	NA	NA	24	[24, 24)
TR1213	NA	NA	NA	NA	NA	NA	NA	[12, 24)
TR1213	NA	NA	NA	NA	NA	NA	168	[168, 168)
TR1213	7	female	0	nymph	empty	0	NA	NA
TR1213	49	male	0	nymph	empty	1	1	[1, 1)
TR1213	51	male	0	adult	full	0	NA	[12, 24)
TR1213	52	female	NA	NA	NA	NA	120	[120, 120)
TR1213	4	female	NA	NA	NA	NA	NA	[12, 24)
TR1213	42	male	0	nymph	half	0	11	[11, 11)
TR1213	75	male	0	nymph	full	0	NA	NA
TR1213	56	male	0	nymph	half	0	NA	[12, 24)
TR1213	6	male	0	nymph	empty	0	NA	[12, 24)
TR1213	6	male	0	nymph	half	0	NA	[12, 24)
TR1213	44	female	NA	NA	NA	NA	NA	NA
TR1213	56	male	0	adult	empty	0	72	[72, 72)
TR1213	75	male	0	nymph	half	1	NA	[12, 24)
TR1213	60	female	0	nymph	empty	0	NA	[12, 24)
TR1213	2	female	0	nymph	empty	0	2	[2, 2)
TR1213	56	female	0	nymph	half	0	6	[6, 6)
TR1213	6	female	0	adult	empty	0	NA	[12, 24)
TR1213	10	female	0	nymph	empty	NA	NA	NA
TR1213	32	female	0	nymph	empty	0	NA	[12, 24)
TR1213	51	female	0	adult	half	1	NA	[12, 24)
TR1213	46	female	0	nymph	half	0	NA	NA
TR1213	NA	NA	NA	NA	NA	NA	48	[48, 48)
TR1213	55	female	0	adult	half	1	NA	NA
TR1213	NA	NA	NA	NA	NA	NA	48	[48, 48)
TR1213	NA	male	NA	NA	NA	NA	NA	NA
TR1213	NA	NA	NA	NA	NA	NA	48	[48, 48)
TR1213	NA	NA	NA	NA	NA	NA	9	[9, 9)
TR1213	10	female	0	nymph	half	0	48	[48, 48)
TR1213	NA	NA	NA	NA	NA	NA	1	[1, 1)
TR1213	41	male	0	nymph	half	0	48	[48, 48)
TR1213	NA	NA	NA	NA	NA	NA	48	[48, 48)
TR1213	46	male	0	adult	half	0	9	[9, 9)
TR1213	52	female	NA	NA	NA	NA	48	[48, 48)
TR1213	64	male	0	nymph	half	0	48	[48, 48)
TR1213	NA	NA	NA	NA	NA	NA	96	[96, 96)
TR1213	62	female	0	NA	NA	0	72	[72, 72)
TR1213	10	male	0	adult	empty	1	10	[10, 10)
TR1213	4	male	0	nymph	half	0	NA	NA
TR1213	59	male	NA	NA	NA	NA	NA	NA
TR1213	52	male	NA	NA	NA	NA	NA	[12, 24)
TR1213	10	female	0	nymph	half	0	NA	NA
TR1213	49	male	0	nymph	empty	0	96	[96, 96)
TR1213	NA	NA	NA	NA	NA	NA	5	[5, 5)
TR1213	57	male	NA	NA	NA	NA	48	[48, 48)
TR1213	60	female	0	adult	full	0	NA	NA
TR1213	45	male	1	nymph	full	0	NA	[12, 24)
TR1213	9	male	0	nymph	empty	0	6	[6, 6)
TR1213	51	female	0	adult	empty	0	NA	[12, 24)
TR1213	6	male	0	nymph	full	0	48	[48, 48)
TR1213	NA	NA	NA	NA	NA	NA	NA	[12, 24)
TR1213	74	male	0	nymph	half	0	NA	NA
TR1213	NA	NA	NA	NA	NA	NA	NA	[12, 24)
TR1213	NA	NA	NA	NA	NA	NA	48	[48, 48)
TR1213	NA	NA	NA	NA	NA	NA	NA	[12, 24)
TR1213	NA	NA	NA	NA	NA	NA	6	[6, 6)
TR1213	50	female	0	adult	full	0	120	[120, 120)
TR1213	4	male	0	nymph	full	0	NA	[12, 24)
TR1213	NA	NA	NA	NA	NA	NA	4	[4, 4)
TR1213	NA	NA	NA	NA	NA	NA	1	[1, 1)
TR1213	NA	NA	NA	NA	NA	NA	72	[72, 72)
TR1213	17	male	0	nymph	empty	0	NA	NA
TR1213	40	male	0	adult	empty	0	1	[1, 1)
TR1213	55	female	NA	NA	NA	NA	48	[48, 48)
TR1213	63	female	0	NA	NA	0	72	[72, 72)
TR1213	51	male	0	adult	empty	1	4	[4, 4)
TR1213	52	male	0	adult	full	0	NA	NA
TR1213	NA	NA	NA	NA	NA	NA	NA	[12, 24)
TR1213	59	female	0	nymph	half	0	48	[48, 48)
TR1213	52	female	NA	NA	NA	NA	NA	[12, 24)
TR1213	NA	NA	NA	NA	NA	NA	4	[4, 4)
TR1213	46	male	0	adult	empty	0	48	[48, 48)
TR1213	7	male	0	nymph	half	1	NA	NA
TR1213	30	male	0	adult	empty	1	11	[11, 11)
TR1213	34	male	NA	NA	NA	NA	NA	[12, 24)
TR1213	57	male	NA	NA	NA	NA	NA	[12, 24)
TR1213	66	female	0	nymph	half	1	NA	NA
TR1213	44	female	0	adult	empty	0	NA	NA
TR1213	29	female	NA	NA	NA	NA	NA	NA
TR1213	NA	NA	NA	NA	NA	NA	4	[4, 4)
TR1213	NA	NA	NA	NA	NA	NA	1	[1, 1)
TR1213	NA	NA	NA	NA	NA	NA	48	[48, 48)
TR1213	NA	NA	NA	NA	NA	NA	96	[96, 96)
TR1213	38	male	0	nymph	half	0	4	[4, 4)
TR1213	NA	NA	NA	NA	NA	NA	NA	[12, 24)
TR1213	NA	NA	NA	NA	NA	NA	NA	[12, 24)
TR1213	NA	NA	NA	NA	NA	NA	1	[1, 1)
TR1213	68	male	0	nymph	half	1	NA	NA
TR1213	NA	NA	NA	NA	NA	NA	4	[4, 4)
TR1213	22	male	NA	NA	NA	NA	NA	NA
TR1213	39	male	0	nymph	full	0	NA	NA
TR1213	62	female	NA	NA	NA	NA	NA	NA
TR1213	58	female	0	nymph	half	0	NA	[12, 24)
TR1213	NA	NA	NA	NA	NA	NA	NA	[12, 24)
TR1213	32	female	0	larva	full	0	NA	NA
TR1213	NA	NA	0	nymph	empty	0	3	[3, 3)
TR1213	15	male	0	adult	empty	1	NA	[12, 24)
TR1213	66	male	0	adult	empty	0	7	[7, 7)
TR1213	56	male	1	adult	half	1	NA	[12, 24)
TR1213	8	female	0	nymph	full	0	NA	[12, 24)
TR1213	66	male	0	nymph	full	0	NA	NA
TR1213	46	male	NA	NA	NA	NA	NA	NA
TR1213	4	female	0	nymph	empty	0	NA	[12, 24)
TR1213	NA	NA	NA	NA	NA	NA	NA	[12, 24)
TR1213	59	male	NA	NA	NA	NA	NA	NA
TR1213	43	male	0	nymph	half	1	NA	[12, 24)
TR1213	NA	NA	NA	NA	NA	NA	3	[3, 3)
TR1213	49	female	0	adult	full	0	NA	NA
TR1213	3	male	0	nymph	empty	0	NA	NA
TR1213	72	male	NA	NA	NA	NA	8	[8, 8)
TR1213	74	female	0	nymph	half	1	NA	[12, 24)
TR1213	47	male	NA	NA	NA	NA	48	[48, 48)
TR1213	48	female	0	nymph	empty	0	NA	NA
TR1213	54	female	NA	NA	NA	NA	NA	NA
TR1213	NA	NA	NA	NA	NA	NA	8	[8, 8)
TR1213	54	male	1	nymph	half	0	10	[10, 10)
TR1213	4	male	0	nymph	empty	0	5	[5, 5)
TR1213	NA	NA	NA	NA	NA	NA	NA	[12, 24)
TR1213	48	male	0	adult	empty	0	NA	[12, 24)
TR1213	70	male	0	adult	half	0	NA	NA
TR1213	29	male	0	adult	half	0	336	[336, 336)
TR1213	32	male	0	nymph	half	1	NA	[12, 24)
TR1213	45	male	0	nymph	half	0	NA	[12, 24)
TR1213	69	male	NA	NA	NA	NA	NA	[12, 24)
TR1213	69	male	NA	NA	NA	NA	NA	[12, 24)
TR1213	NA	NA	NA	NA	NA	NA	NA	[12, 24)
TR1213	66	male	0	nymph	half	0	72	[72, 72)
TR1213	63	female	NA	NA	NA	NA	36	[36, 36)
TR1213	NA	NA	NA	NA	NA	NA	7	[7, 7)
TR1213	NA	NA	NA	NA	NA	NA	3	[3, 3)
TR1213	55	female	0	NA	NA	0	3	[3, 3)
TR1213	42	female	0	nymph	half	0	24	[24, 24)
TR1213	5	female	0	nymph	half	0	NA	NA
TR1213	5	male	0	nymph	full	0	NA	NA
TR1213	NA	NA	NA	NA	NA	NA	9	[9, 9)
TR1213	12	male	0	adult	empty	0	1	[1, 1)
TR1213	NA	NA	NA	NA	NA	NA	3	[3, 3)
TR1213	NA	NA	NA	NA	NA	NA	4	[4, 4)
TR1213	NA	NA	NA	NA	NA	NA	NA	[12, 24)
TR1213	3	female	0	nymph	empty	1	1	[1, 1)
TR1213	30	male	0	adult	half	1	NA	[12, 24)
TR1213	9	male	0	nymph	empty	0	1	[1, 1)
TR1213	47	female	0	nymph	empty	0	72	[72, 72)
TR1213	NA	NA	NA	NA	NA	NA	NA	[1, 12)
TR1213	NA	NA	NA	NA	NA	NA	48	[48, 48)
TR1213	53	male	0	adult	half	0	NA	[12, 24)
TR1213	55	female	0	adult	full	0	NA	[12, 24)
TR1213	55	female	0	nymph	empty	0	9	[9, 9)
TR1213	45	male	0	adult	empty	0	5	[5, 5)
TR1213	68	female	0	nymph	half	0	NA	[12, 24)
TR1213	58	female	NA	NA	NA	NA	NA	NA
TR1213	9	female	NA	NA	NA	NA	NA	[12, 24)
TR1213	43	female	0	adult	empty	0	NA	[12, 24)
TR1213	57	male	NA	NA	NA	NA	24	[24, 24)
TR1213	64	male	0	adult	empty	0	48	[48, 48)
TR1213	35	female	NA	NA	NA	NA	NA	[12, 24)
TR1213	NA	NA	NA	NA	NA	NA	NA	[12, 24)
TR1213	70	female	NA	NA	NA	NA	10	[10, 10)
TR1213	NA	NA	NA	NA	NA	NA	8	[8, 8)
TR1213	4	female	0	nymph	full	0	NA	NA
TR1213	3	male	0	nymph	empty	1	3	[3, 3)
TR1213	68	male	0	adult	half	0	11	[11, 11)
TR1213	38	female	0	nymph	half	0	96	[96, 96)
TR1213	61	male	0	adult	full	0	48	[48, 48)
TR1213	47	female	0	nymph	empty	0	NA	[12, 24)
TR1213	NA	NA	NA	NA	NA	NA	2	[2, 2)
TR1213	68	male	NA	NA	NA	NA	NA	NA
TR1213	68	male	0	nymph	half	0	36	[36, 36)
TR1213	38	female	0	adult	empty	0	NA	[12, 24)
TR1213	29	male	NA	NA	NA	NA	NA	[12, 24)
TR1213	2	male	0	nymph	empty	0	NA	NA
TR1213	30	male	NA	NA	NA	NA	NA	[12, 24)
TR1213	NA	NA	NA	NA	NA	NA	8	[8, 8)
TR1213	NA	NA	NA	NA	NA	NA	NA	[12, 24)
TR1213	NA	NA	NA	NA	NA	NA	96	[96, 96)
TR1213	71	male	0	adult	half	1	48	[48, 48)
TR1213	4	male	0	nymph	full	0	NA	NA
TR1213	49	female	0	adult	empty	1	2	[2, 2)
TR1213	NA	NA	NA	NA	NA	NA	6	[6, 6)
TR1213	53	female	0	larva	half	0	8	[8, 8)
TR1213	10	male	0	nymph	full	0	48	[48, 48)
TR1213	NA	NA	NA	NA	NA	NA	3	[3, 3)
TR1213	9	male	0	nymph	half	0	48	[48, 48)
TR1213	56	female	0	nymph	half	0	NA	[12, 24)
TR1213	49	female	0	adult	full	1	144	[144, 144)
TR1213	77	male	0	nymph	half	0	72	[72, 72)
TR1213	61	male	NA	NA	NA	NA	NA	[12, 24)
TR1213	13	female	NA	NA	NA	NA	1	[1, 1)
TR1213	58	male	NA	NA	NA	NA	120	[120, 120)
TR1213	2	female	1	nymph	full	0	NA	NA
TR1213	36	female	NA	NA	NA	NA	NA	[12, 24)
TR1213	9	male	NA	NA	NA	NA	NA	NA
TR1213	40	male	0	nymph	empty	0	2	[2, 2)
TR1213	20	female	NA	NA	NA	NA	48	[48, 48)
TR1213	NA	NA	NA	NA	NA	NA	NA	[12, 24)
TR1213	20	female	0	nymph	empty	0	NA	[12, 24)
TR1213	21	female	0	adult	empty	1	3	[3, 3)
TR1213	51	female	NA	NA	NA	NA	NA	[12, 24)
TR1213	36	female	NA	NA	NA	NA	6	[6, 6)
TR1213	6	male	NA	NA	NA	NA	NA	NA
TR1213	NA	NA	NA	NA	NA	NA	3	[3, 3)
TR1213	NA	NA	NA	NA	NA	NA	NA	[12, 24)
TR1213	14	male	0	nymph	empty	0	NA	NA
TR1213	28	male	0	nymph	full	0	1	[1, 1)
TR1213	47	female	0	nymph	half	0	NA	[12, 24)
TR1213	46	female	0	nymph	half	NA	10	[10, 10)
TR1213	NA	NA	NA	NA	NA	NA	1	[1, 1)
TR1213	49	male	0	nymph	full	NA	72	[72, 72)
TR1213	17	female	0	nymph	half	0	2	[2, 2)
TR1213	27	female	0	nymph	empty	0	NA	[12, 24)
TR1213	44	male	NA	NA	NA	NA	336	[336, 336)
TR1213	34	female	0	nymph	empty	0	NA	[12, 24)
TR1213	29	male	0	adult	empty	0	4	[4, 4)
TR1213	57	male	0	adult	full	0	240	[240, 240)
TR1213	NA	NA	NA	NA	NA	NA	48	[48, 48)
TR1213	57	male	0	adult	half	0	48	[48, 48)
TR1213	NA	NA	NA	NA	NA	NA	48	[48, 48)
TR1213	60	male	0	adult	NA	1	48	[48, 48)
TR1213	65	male	0	nymph	half	0	NA	[12, 24)
TR1213	7	male	NA	NA	NA	NA	2	[2, 2)
TR1213	10	male	0	nymph	half	0	1	[1, 1)
TR1213	39	female	0	nymph	half	0	7	[7, 7)
TR1213	NA	NA	NA	NA	NA	NA	NA	[12, 24)
TR1213	43	female	0	nymph	half	0	NA	NA
TR1213	4	male	0	nymph	full	0	48	[48, 48)
TR1213	NA	NA	NA	NA	NA	NA	NA	[12, 24)
TR1213	36	female	0	nymph	half	0	NA	[12, 24)
TR1213	55	male	0	adult	half	0	NA	[12, 24)
TR1213	61	male	NA	NA	NA	NA	9	[9, 9)
TR1213	61	male	0	adult	empty	0	9	[9, 9)
TR1213	57	male	0	adult	full	0	NA	NA
TR1213	0	female	0	nymph	empty	0	NA	NA
TR1213	NA	NA	NA	NA	NA	NA	NA	[12, 24)
TR1213	NA	NA	NA	NA	NA	NA	NA	[12, 24)
TR1213	NA	NA	NA	NA	NA	NA	NA	[12, 24)
TR1213	NA	NA	NA	NA	NA	NA	36	[36, 36)
TR1213	55	male	0	nymph	half	0	48	[48, 48)
TR1213	40	female	0	nymph	half	0	NA	[12, 24)
TR1213	NA	NA	NA	NA	NA	NA	8	[8, 8)
TR1213	4	male	NA	NA	NA	NA	5	[5, 5)
TR1213	6	female	0	NA	NA	0	NA	NA
TR1213	NA	NA	NA	NA	NA	NA	NA	[12, 24)
TR1213	48	female	0	nymph	half	1	48	[48, 48)
TR1213	48	male	0	nymph	empty	0	7	[7, 7)
TR1213	57	female	0	nymph	half	1	NA	NA
TR1213	38	female	0	adult	empty	1	NA	[12, 24)
TR1213	5	male	NA	NA	NA	NA	3	[3, 3)
TR1213	NA	NA	NA	NA	NA	NA	NA	[12, 24)
TR1213	38	male	0	nymph	empty	0	2	[2, 2)
TR1213	NA	NA	NA	NA	NA	NA	7	[7, 7)
TR1213	NA	NA	NA	NA	NA	NA	2	[2, 2)
TR1213	15	female	0	nymph	empty	0	NA	[12, 24)
TR1213	53	female	0	nymph	empty	0	NA	[12, 24)
TR1213	3	male	0	nymph	half	0	48	[48, 48)
TR1213	NA	NA	NA	NA	NA	NA	NA	[12, 24)
TR1213	1	female	0	NA	NA	0	72	[72, 72)
TR1213	NA	NA	NA	NA	NA	NA	1	[1, 1)
TR1213	56	female	0	nymph	half	0	6	[6, 6)
TR1213	7	female	0	nymph	empty	0	5	[5, 5)
TR1213	NA	NA	NA	NA	NA	NA	6	[6, 6)
TR1213	4	male	0	nymph	empty	0	NA	NA
TR1213	40	male	0	NA	NA	0	72	[72, 72)
TR1213	43	male	NA	NA	NA	NA	120	[120, 120)
TR1213	37	female	0	adult	empty	0	25	[25, 25)
TR1213	NA	NA	NA	NA	NA	NA	1	[1, 1)
TR1213	66	female	NA	NA	NA	NA	NA	NA
TR1213	41	male	0	adult	empty	0	3	[3, 3)
TR1213	63	female	0	nymph	half	0	48	[48, 48)
TR1213	64	male	0	NA	NA	0	48	[48, 48)
TR1213	64	male	0	NA	NA	0	72	[72, 72)
TR1213	NA	NA	NA	NA	NA	NA	4	[4, 4)
TR1213	NA	NA	NA	NA	NA	NA	4	[4, 4)
TR1213	NA	NA	NA	NA	NA	NA	48	[48, 48)
TR1213	NA	NA	NA	NA	NA	NA	NA	[12, 24)
TR1213	8	male	0	NA	NA	0	NA	NA
TR1213	54	male	0	nymph	half	0	NA	[12, 24)
TR1213	3	male	0	adult	empty	1	48	[48, 48)
TR1213	57	female	0	nymph	half	0	48	[48, 48)
TR1213	NA	NA	NA	NA	NA	NA	NA	[1, 12)
TR1213	30	female	0	nymph	half	1	NA	[12, 24)
TR1213	7	male	0	nymph	full	0	3	[3, 3)
TR1213	NA	NA	NA	NA	NA	NA	2	[2, 2)
TR1213	2	male	0	nymph	empty	0	NA	[12, 24)
TR1213	38	male	0	nymph	full	0	10	[10, 10)
TR1213	41	female	0	nymph	half	0	NA	NA
TR1213	49	male	0	nymph	empty	0	3	[3, 3)
TR1213	43	female	NA	NA	NA	NA	NA	[12, 24)
TR1213	38	male	NA	NA	NA	NA	11	[11, 11)
TR1213	43	male	NA	NA	NA	NA	2	[2, 2)
TR1213	68	male	0	adult	empty	0	4	[4, 4)
TR1213	41	female	0	adult	empty	0	NA	[12, 24)
TR1213	47	male	NA	NA	NA	NA	48	[48, 48)
TR1213	66	female	NA	NA	NA	NA	NA	NA
TR1213	NA	NA	NA	NA	NA	NA	48	[48, 48)
TR1213	NA	NA	NA	NA	NA	NA	24	[24, 24)
TR1213	12	female	0	adult	half	0	NA	NA
TR1213	50	female	0	adult	empty	0	1	[1, 1)
TR1213	NA	NA	NA	NA	NA	NA	72	[72, 72)
TR1213	29	male	0	adult	empty	0	4	[4, 4)
TR1213	4	female	0	nymph	empty	0	NA	NA
TR1213	5	female	0	adult	half	0	NA	[12, 24)
TR1213	NA	NA	NA	NA	NA	NA	48	[48, 48)
TR1213	NA	NA	NA	NA	NA	NA	3	[3, 3)
TR1213	62	female	NA	NA	NA	NA	5	[5, 5)
TR1213	1	male	0	nymph	full	0	NA	NA
TR1213	26	male	0	nymph	half	1	60	[60, 60)
TR1213	41	female	0	nymph	empty	0	48	[48, 48)
TR1213	NA	NA	NA	NA	NA	NA	NA	[12, 24)
TR1213	NA	NA	NA	NA	NA	NA	NA	[12, 24)
TR1213	36	male	0	nymph	empty	0	36	[36, 36)
TR1213	NA	NA	NA	NA	NA	NA	NA	[12, 24)
TR1213	14	female	0	nymph	half	1	NA	NA
TR1213	54	male	0	adult	half	1	3	[3, 3)
TR1213	NA	NA	NA	NA	NA	NA	6	[6, 6)
TR1213	5	female	0	nymph	empty	1	NA	NA
TR1213	7	male	0	NA	NA	1	NA	NA
TR1213	41	male	0	nymph	half	0	NA	[12, 24)
TR1213	NA	NA	NA	NA	NA	NA	2	[2, 2)
TR1213	50	male	NA	NA	NA	NA	48	[48, 48)
TR1213	43	male	0	NA	NA	0	NA	NA
TR1213	9	male	0	nymph	half	0	48	[48, 48)
TR1213	NA	NA	NA	NA	NA	NA	2	[2, 2)
TR1213	44	female	NA	NA	NA	NA	3	[3, 3)
TR1213	62	male	0	nymph	full	0	NA	NA
TR1213	54	female	0	nymph	half	0	NA	NA
TR1213	12	male	NA	NA	NA	NA	48	[48, 48)
TR1213	68	female	0	adult	empty	0	5	[5, 5)
TR1213	69	female	0	adult	half	0	72	[72, 72)
TR1213	65	female	NA	NA	NA	NA	NA	[12, 24)
TR1213	15	female	0	adult	empty	1	10	[10, 10)
TR1213	17	male	0	NA	NA	0	NA	[12, 24)
TR1213	56	male	NA	NA	NA	NA	NA	[12, 24)
TR1213	69	female	NA	NA	NA	NA	NA	NA
TR1213	NA	NA	NA	NA	NA	NA	48	[48, 48)
TR1213	50	male	NA	NA	NA	NA	NA	NA
TR1213	52	male	0	larva	full	0	6	[6, 6)
TR1213	NA	NA	NA	NA	NA	NA	1	[1, 1)
TR1213	NA	NA	NA	NA	NA	NA	2	[2, 2)
TR1213	NA	NA	NA	NA	NA	NA	8	[8, 8)
TR1213	NA	NA	NA	NA	NA	NA	9	[9, 9)
TR1213	7	male	NA	NA	NA	NA	NA	[12, 24)
TR1213	65	female	NA	NA	NA	NA	NA	[12, 24)
TR1213	NA	NA	NA	NA	NA	NA	NA	[12, 24)
TR1213	NA	NA	NA	NA	NA	NA	NA	[12, 24)
TR1213	NA	NA	NA	NA	NA	NA	48	[48, 48)
TR1213	45	male	1	nymph	full	1	NA	[12, 24)
TR1213	57	female	NA	NA	NA	NA	NA	[12, 24)
TR1213	52	male	NA	NA	NA	NA	NA	[12, 24)
TR1213	NA	NA	NA	NA	NA	NA	168	[168, 168)
TR1213	9	male	0	nymph	half	0	NA	[12, 24)
TR1213	52	female	NA	NA	NA	NA	NA	[12, 24)
TR1213	8	male	0	nymph	full	0	NA	NA
TR1213	NA	NA	NA	NA	NA	NA	NA	[12, 24)
TR1213	NA	NA	NA	NA	NA	NA	NA	[12, 24)
TR1213	NA	NA	NA	NA	NA	NA	4	[4, 4)
TR1213	14	female	0	nymph	empty	0	NA	NA
TR1213	71	male	NA	NA	NA	NA	NA	[12, 24)
TR1213	NA	NA	NA	NA	NA	NA	NA	[1, 12)
TR1213	58	female	1	nymph	half	0	NA	NA
TR1213	58	male	0	nymph	full	1	72	[72, 72)
TR1213	NA	NA	NA	NA	NA	NA	8	[8, 8)
TR1213	NA	NA	NA	NA	NA	NA	8	[8, 8)
TR1213	NA	NA	NA	NA	NA	NA	4	[4, 4)
TR1213	NA	NA	NA	NA	NA	NA	8	[8, 8)
TR1213	NA	NA	NA	NA	NA	NA	24	[24, 24)
TR1213	40	male	NA	NA	NA	NA	48	[48, 48)
TR1213	52	female	NA	NA	NA	NA	4	[4, 4)
TR1213	NA	NA	NA	NA	NA	NA	8	[8, 8)
TR1213	NA	NA	NA	NA	NA	NA	10	[10, 10)
TR1213	5	female	0	nymph	half	0	48	[48, 48)
TR1213	53	female	NA	NA	NA	NA	72	[72, 72)
TR1213	59	female	NA	NA	NA	NA	NA	[12, 24)
TR1213	60	male	0	adult	empty	0	11	[11, 11)
TR1213	2	male	NA	NA	NA	NA	72	[72, 72)
TR1213	27	female	0	nymph	half	0	NA	NA
TR1213	31	male	NA	NA	NA	NA	NA	[12, 24)
TR1213	62	male	0	nymph	half	0	NA	[12, 24)
TR1213	NA	NA	NA	NA	NA	NA	48	[48, 48)
TR1213	45	female	NA	NA	NA	NA	NA	[12, 24)
TR1213	NA	NA	NA	NA	NA	NA	NA	[12, 24)
TR1213	59	female	0	nymph	empty	0	24	[24, 24)
TR1213	10	male	0	nymph	empty	0	6	[6, 6)
TR1213	9	female	0	nymph	empty	0	1	[1, 1)
TR1213	39	male	0	NA	NA	0	1	[1, 1)
TR1213	NA	NA	NA	NA	NA	NA	1	[1, 1)
TR1213	NA	NA	NA	NA	NA	NA	NA	[12, 24)
TR1213	41	female	0	nymph	empty	0	36	[36, 36)
TR1213	43	female	NA	NA	NA	NA	NA	NA
TR1213	42	female	0	nymph	half	0	NA	NA
TR1213	47	male	0	nymph	half	0	48	[48, 48)
TR1213	4	male	0	nymph	empty	0	NA	[12, 24)
TR1213	30	male	0	nymph	empty	0	NA	[12, 24)
TR1213	60	female	0	nymph	half	0	5	[5, 5)
TR1213	NA	NA	NA	NA	NA	NA	5	[5, 5)
TR1213	16	female	NA	NA	NA	NA	NA	[12, 24)
TR1213	59	male	0	adult	empty	0	10	[10, 10)
TR1213	51	female	0	adult	empty	0	11	[11, 11)
TR1213	68	female	0	nymph	empty	0	NA	NA
TR1213	63	male	0	adult	full	0	NA	[12, 24)
TR1213	55	female	0	adult	empty	0	1	[1, 1)
TR1213	NA	NA	NA	NA	NA	NA	NA	[12, 24)
TR1213	33	male	0	adult	full	0	168	[168, 168)
TR1213	50	female	0	nymph	half	0	NA	NA
TR1213	70	male	NA	NA	NA	NA	NA	[12, 24)
TR1213	NA	NA	NA	NA	NA	NA	5	[5, 5)
TR1213	67	female	0	nymph	half	0	NA	NA
TR1213	67	male	NA	NA	NA	NA	4	[4, 4)
TR1213	8	male	0	adult	half	0	3	[3, 3)
TR1213	69	female	0	nymph	half	0	NA	NA
TR1213	9	male	0	nymph	half	0	24	[24, 24)
TR1213	5	male	0	nymph	empty	0	NA	[1, 12)
TR1213	39	female	1	nymph	half	1	NA	NA
TR1213	NA	NA	NA	NA	NA	NA	48	[48, 48)
TR1213	60	female	NA	NA	NA	NA	6	[6, 6)
TR1213	54	female	NA	NA	NA	NA	3	[3, 3)
TR1213	35	female	NA	NA	NA	NA	48	[48, 48)
TR1213	NA	NA	NA	NA	NA	NA	NA	[12, 24)
TR1213	NA	NA	NA	NA	NA	NA	NA	[12, 24)
TR1213	58	female	0	nymph	empty	0	72	[72, 72)
TR1213	45	female	0	nymph	half	0	NA	NA
TR1213	4	female	NA	NA	NA	NA	48	[48, 48)
TR1213	47	male	NA	NA	NA	NA	NA	NA
TR1213	51	female	0	adult	empty	0	NA	[12, 24)
TR1213	NA	NA	NA	NA	NA	NA	48	[48, 48)
TR1213	33	female	0	nymph	empty	0	2	[2, 2)
TR1213	NA	male	NA	NA	NA	NA	24	[24, 24)
TR1213	8	female	0	nymph	empty	0	NA	[12, 24)
TR1213	67	male	NA	NA	NA	NA	NA	[12, 24)
TR1213	51	male	0	adult	empty	0	10	[10, 10)
TR1213	66	female	0	nymph	half	0	NA	[12, 24)
TR1213	10	male	0	nymph	empty	0	NA	NA
TR1213	50	male	0	adult	empty	0	3	[3, 3)
TR1213	1	female	NA	NA	NA	NA	NA	[12, 24)
TR1213	NA	NA	NA	NA	NA	NA	48	[48, 48)
TR1213	63	female	0	larva	empty	0	NA	NA
TR1213	46	male	0	nymph	half	0	NA	NA
TR1213	61	female	NA	NA	NA	NA	NA	[12, 24)
TR1213	NA	NA	NA	NA	NA	NA	7	[7, 7)
TR1213	60	female	0	adult	empty	1	NA	[12, 24)
TR1213	58	male	NA	NA	NA	NA	NA	[24, 240)
TR1213	NA	NA	NA	NA	NA	NA	5	[5, 5)
TR1213	66	female	0	adult	empty	0	6	[6, 6)
TR1213	35	female	0	nymph	empty	0	NA	[12, 24)
TR1213	6	male	0	nymph	empty	1	7	[7, 7)
TR1213	NA	NA	NA	NA	NA	NA	NA	[12, 24)
TR1213	NA	NA	NA	NA	NA	NA	4	[4, 4)
TR1213	NA	NA	NA	NA	NA	NA	NA	[12, 24)
TR1213	NA	NA	NA	NA	NA	NA	NA	[12, 24)
TR1213	NA	NA	NA	NA	NA	NA	5	[5, 5)
TR1213	67	male	0	nymph	empty	1	NA	[12, 24)
TR1213	NA	NA	NA	NA	NA	NA	4	[4, 4)
TR1213	NA	NA	NA	NA	NA	NA	5	[5, 5)
TR1213	46	male	NA	NA	NA	NA	NA	[12, 24)
TR1213	NA	NA	NA	NA	NA	NA	NA	[12, 24)
TR1213	NA	NA	NA	NA	NA	NA	48	[48, 48)
TR1213	48	female	0	nymph	empty	1	4	[4, 4)
TR1213	77	female	0	nymph	half	0	NA	[12, 24)
TR1213	65	male	0	nymph	half	1	NA	NA
TR1213	67	male	0	nymph	half	0	48	[48, 48)
TR1213	NA	NA	NA	NA	NA	NA	NA	[12, 24)
TR1213	59	male	0	nymph	full	0	96	[96, 96)
TR1213	59	male	NA	NA	NA	NA	6	[6, 6)
TR1213	NA	NA	NA	NA	NA	NA	168	[168, 168)
TR1213	NA	NA	NA	NA	NA	NA	NA	[12, 24)
TR1213	78	male	0	nymph	empty	1	48	[48, 48)
TR1213	60	male	0	nymph	half	0	72	[72, 72)
TR1213	45	female	0	larva	half	0	48	[48, 48)
TR1213	NA	NA	NA	NA	NA	NA	NA	[12, 24)
TR1213	26	male	0	nymph	empty	0	4	[4, 4)
TR1213	NA	NA	NA	NA	NA	NA	NA	[12, 24)
TR1213	77	male	0	nymph	empty	0	NA	[12, 24)
TR1213	NA	NA	NA	NA	NA	NA	NA	[12, 24)
TR1213	NA	NA	NA	NA	NA	NA	NA	[12, 24)
TR1213	NA	NA	NA	NA	NA	NA	7	[7, 7)
TR1213	NA	NA	NA	NA	NA	NA	1	[1, 1)
TR1213	9	male	NA	NA	NA	NA	48	[48, 48)
TR1213	5	female	0	nymph	half	0	48	[48, 48)
TR1213	5	female	NA	NA	NA	NA	7	[7, 7)
TR1213	NA	NA	NA	NA	NA	NA	NA	[12, 24)
TR1213	NA	NA	NA	NA	NA	NA	NA	[12, 24)
TR1213	NA	NA	NA	NA	NA	NA	8	[8, 8)
TR1213	NA	NA	NA	NA	NA	NA	10	[10, 10)
TR1213	NA	NA	NA	NA	NA	NA	48	[48, 48)
TR1213	NA	NA	NA	NA	NA	NA	2	[2, 2)
TR1213	NA	NA	NA	NA	NA	NA	4	[4, 4)
TR1213	66	female	0	nymph	empty	1	6	[6, 6)
TR1213	29	male	NA	NA	NA	NA	NA	NA
TR1213	66	male	NA	NA	NA	NA	NA	NA
TR1213	72	male	0	adult	empty	0	NA	NA
TR1213	NA	NA	NA	NA	NA	NA	3	[3, 3)
TR1213	NA	NA	NA	NA	NA	NA	NA	[12, 24)
TR1213	NA	NA	NA	NA	NA	NA	1	[1, 1)
TR1213	52	male	0	nymph	half	0	NA	[12, 24)
TR1213	NA	NA	NA	NA	NA	NA	NA	[12, 24)
TR1213	69	female	0	nymph	full	1	NA	NA
TR1213	NA	NA	NA	NA	NA	NA	8	[8, 8)
TR1213	NA	NA	NA	NA	NA	NA	1	[1, 1)
TR1213	NA	NA	NA	NA	NA	NA	8	[8, 8)
TR1213	NA	NA	NA	NA	NA	NA	120	[120, 120)
TR1213	73	female	0	nymph	half	0	48	[48, 48)
TR1213	NA	NA	NA	NA	NA	NA	NA	[12, 24)
TR1213	NA	NA	NA	NA	NA	NA	48	[48, 48)
TR1213	NA	NA	NA	NA	NA	NA	NA	[12, 24)
TR1213	NA	NA	NA	NA	NA	NA	3	[3, 3)
TR1213	53	female	0	nymph	half	0	NA	NA
TR1213	NA	NA	NA	NA	NA	NA	NA	[12, 24)
TR1213	7	female	0	nymph	empty	0	6	[6, 6)
TR1213	NA	NA	NA	NA	NA	NA	6	[6, 6)
TR1213	NA	NA	NA	NA	NA	NA	NA	[12, 24)
TR1213	NA	NA	NA	NA	NA	NA	6	[6, 6)
TR1213	NA	NA	NA	NA	NA	NA	NA	[12, 24)
TR1213	NA	NA	NA	NA	NA	NA	4	[4, 4)
TR1213	NA	NA	NA	NA	NA	NA	1	[1, 1)
TR1213	NA	NA	NA	NA	NA	NA	2	[2, 2)
TR1213	62	male	0	nymph	half	0	4	[4, 4)
TR1213	NA	NA	NA	NA	NA	NA	48	[48, 48)
TR1213	NA	NA	NA	NA	NA	NA	5	[5, 5)
TR1213	NA	NA	NA	NA	NA	NA	5	[5, 5)
TR1213	NA	NA	NA	NA	NA	NA	NA	[12, 24)
TR1213	68	male	0	nymph	full	0	1	[1, 1)
TR1213	46	female	NA	NA	NA	NA	NA	[12, 24)
TR1213	63	male	0	nymph	half	1	1	[1, 1)
TR1213	59	male	0	NA	NA	0	3	[3, 3)
TR1213	NA	NA	NA	NA	NA	NA	NA	[12, 24)
TR1213	56	male	0	nymph	half	0	NA	[12, 24)
TR1213	NA	NA	NA	NA	NA	NA	10	[10, 10)
TR1213	NA	NA	NA	NA	NA	NA	2	[2, 2)
TR1213	NA	NA	NA	NA	NA	NA	2	[2, 2)
TR1213	34	female	0	nymph	half	0	5	[5, 5)
TR1213	56	male	NA	NA	NA	NA	NA	[12, 24)
TR1213	64	male	0	nymph	half	0	NA	[12, 24)
TR1213	NA	NA	NA	NA	NA	NA	2	[2, 2)
TR1213	NA	NA	NA	NA	NA	NA	72	[72, 72)
TR1213	NA	NA	NA	NA	NA	NA	NA	[12, 24)
TR1213	55	female	0	nymph	empty	0	NA	NA
TR1213	54	female	NA	NA	NA	NA	NA	[12, 24)
TR1213	NA	NA	NA	NA	NA	NA	48	[48, 48)
TR1213	56	female	0	nymph	half	0	NA	NA
TR1213	NA	NA	NA	NA	NA	NA	NA	[12, 24)
TR1213	61	male	0	nymph	empty	0	8	[8, 8)
TR1213	67	male	0	nymph	half	0	NA	[12, 24)
TR1213	17	female	0	larva	half	0	NA	[12, 24)
TR1213	NA	NA	NA	NA	NA	NA	48	[48, 48)
TR1213	NA	NA	NA	NA	NA	NA	6	[6, 6)
TR1213	61	male	0	adult	empty	0	1	[1, 1)
TR1213	58	male	0	nymph	full	0	NA	[12, 24)
TR1213	NA	NA	NA	NA	NA	NA	2	[2, 2)
TR1213	NA	NA	NA	NA	NA	NA	1	[1, 1)
TR1213	43	male	0	nymph	empty	0	NA	[12, 24)
TR1213	23	female	NA	NA	NA	NA	NA	[12, 24)
TR1213	41	male	NA	NA	NA	NA	NA	NA
TR1213	68	male	0	adult	full	0	96	[96, 96)
TR1213	NA	NA	NA	NA	NA	NA	8	[8, 8)
TR1213	55	female	0	nymph	half	0	NA	NA
TR1213	NA	NA	NA	NA	NA	NA	NA	[12, 24)
TR1213	NA	NA	NA	NA	NA	NA	1	[1, 1)
TR1213	NA	NA	NA	NA	NA	NA	NA	[12, 24)
TR1213	45	female	NA	NA	NA	NA	NA	NA
TR1213	53	female	NA	NA	NA	NA	5	[5, 5)
TR1213	36	female	NA	NA	NA	NA	48	[48, 48)
TR1213	36	male	0	nymph	empty	0	7	[7, 7)
TR1213	33	female	0	nymph	empty	0	NA	[12, 24)
TR1213	60	male	NA	NA	NA	NA	2	[2, 2)
TR1213	66	female	NA	NA	NA	NA	1	[1, 1)
TR1213	3	male	NA	NA	NA	NA	NA	[12, 24)
TR1213	NA	NA	NA	NA	NA	NA	7	[7, 7)
TR1213	62	male	NA	NA	NA	NA	NA	[12, 24)
TR1213	NA	NA	NA	NA	NA	NA	NA	[12, 24)
TR1213	NA	NA	NA	NA	NA	NA	2	[2, 2)
TR1213	51	female	0	adult	half	NA	48	[48, 48)
TR1213	NA	NA	NA	NA	NA	NA	72	[72, 72)
TR1213	NA	NA	NA	NA	NA	NA	NA	[12, 24)
TR1213	66	male	0	nymph	empty	0	8	[8, 8)
TR1213	57	male	NA	NA	NA	NA	144	[144, 144)
TR1213	46	male	0	nymph	half	0	NA	[12, 24)
TR1213	65	male	0	adult	empty	0	NA	NA
TR1213	NA	NA	NA	NA	NA	NA	NA	[12, 24)
TR1213	NA	NA	NA	NA	NA	NA	NA	[12, 24)
TR1213	NA	NA	NA	NA	NA	NA	NA	[12, 24)
TR1213	2	male	0	nymph	empty	0	NA	[12, 24)
TR1213	63	female	0	adult	half	0	NA	NA
TR1213	NA	NA	NA	NA	NA	NA	48	[48, 48)
TR1213	NA	NA	NA	NA	NA	NA	NA	[12, 24)
TR1213	NA	NA	NA	NA	NA	NA	1	[1, 1)
TR1213	NA	NA	NA	NA	NA	NA	NA	[12, 24)
TR1213	NA	NA	NA	NA	NA	NA	4	[4, 4)
TR1213	NA	NA	NA	NA	NA	NA	8	[8, 8)
TR1213	NA	NA	NA	NA	NA	NA	2	[2, 2)
TR1213	69	female	0	nymph	half	0	NA	[12, 24)
TR1213	49	female	0	nymph	half	0	NA	[12, 24)
TR1213	NA	NA	NA	NA	NA	NA	NA	[12, 24)
TR1213	47	male	NA	NA	NA	NA	NA	[12, 24)
TR1213	NA	NA	NA	NA	NA	NA	NA	[12, 24)
TR1213	42	female	NA	NA	NA	NA	NA	[12, 24)
TR1213	NA	NA	NA	NA	NA	NA	10	[10, 10)
TR1213	39	female	0	nymph	full	0	NA	[12, 24)
TR1213	NA	NA	NA	NA	NA	NA	4	[4, 4)
TR1213	NA	NA	NA	NA	NA	NA	NA	[12, 24)
TR1213	NA	NA	NA	NA	NA	NA	NA	[12, 24)
TR1213	NA	NA	NA	NA	NA	NA	2	[2, 2)
TR1213	NA	NA	NA	NA	NA	NA	1	[1, 1)
TR1213	65	male	0	nymph	full	0	NA	NA
TR1213	NA	NA	NA	NA	NA	NA	NA	[12, 24)
TR1213	50	female	0	adult	empty	0	NA	NA
TR1213	NA	NA	NA	NA	NA	NA	NA	[12, 24)
TR1213	26	male	NA	NA	NA	NA	8	[8, 8)
TR1213	NA	NA	NA	NA	NA	NA	NA	[12, 24)
TR1213	NA	NA	NA	NA	NA	NA	8	[8, 8)
TR1213	72	female	0	nymph	empty	0	NA	[12, 24)
TR1213	NA	NA	NA	NA	NA	NA	10	[10, 10)
TR1213	NA	NA	NA	NA	NA	NA	7	[7, 7)
TR1213	64	male	NA	NA	NA	NA	NA	NA
TR1213	NA	NA	NA	NA	NA	NA	NA	[12, 24)
TR1213	NA	NA	NA	NA	NA	NA	9	[9, 9)
TR1213	53	female	0	larva	empty	0	NA	NA
TR1213	NA	NA	NA	NA	NA	NA	2	[2, 2)
TR1213	9	female	0	nymph	empty	0	NA	[1, 12)
TR1213	61	female	0	nymph	empty	1	7	[7, 7)
TR1213	NA	NA	NA	NA	NA	NA	8	[8, 8)
TR1213	37	female	NA	NA	NA	NA	NA	NA
TR1213	32	male	0	adult	half	1	NA	NA
TR1213	59	female	NA	NA	NA	NA	48	[48, 48)
TR1213	NA	NA	NA	NA	NA	NA	1	[1, 1)
TR1213	66	female	NA	NA	NA	NA	NA	[12, 24)
TR1213	NA	NA	NA	NA	NA	NA	1	[1, 1)
TR1213	NA	NA	NA	NA	NA	NA	NA	[12, 24)
TR1213	NA	NA	NA	NA	NA	NA	6	[6, 6)
TR1213	NA	NA	NA	NA	NA	NA	NA	[12, 24)
TR1213	NA	NA	NA	NA	NA	NA	NA	[12, 24)
TR1213	35	male	0	adult	empty	1	2	[2, 2)
TR1213	30	male	NA	NA	NA	NA	NA	[12, 24)
TR1213	NA	NA	NA	NA	NA	NA	6	[6, 6)
TR1213	NA	NA	NA	NA	NA	NA	48	[48, 48)
TR1213	NA	NA	NA	NA	NA	NA	NA	[12, 24)
TR1213	NA	NA	NA	NA	NA	NA	NA	[12, 24)
TR1213	NA	NA	NA	NA	NA	NA	NA	[12, 24)
TR1213	NA	NA	NA	NA	NA	NA	6	[6, 6)
TR1213	46	male	NA	NA	NA	NA	3	[3, 3)
TR1213	NA	NA	NA	NA	NA	NA	2	[2, 2)
TR1213	40	male	0	nymph	full	0	72	[72, 72)
TR1213	NA	NA	NA	NA	NA	NA	NA	[12, 24)
TR1213	NA	NA	NA	NA	NA	NA	4	[4, 4)
TR1213	65	male	0	nymph	full	0	NA	[12, 24)
TR1213	46	male	NA	NA	NA	NA	NA	[12, 24)
TR1213	46	male	NA	NA	NA	NA	NA	NA
TR1213	NA	female	NA	NA	NA	NA	2	[2, 2)
TR1213	58	female	0	nymph	half	0	NA	[12, 24)
TR1213	NA	NA	NA	NA	NA	NA	NA	[12, 24)
TR1213	30	male	0	nymph	empty	0	NA	[12, 24)
TR1213	NA	NA	NA	NA	NA	NA	NA	[12, 24)
TR1213	NA	NA	NA	NA	NA	NA	NA	[12, 24)
TR1213	NA	NA	NA	NA	NA	NA	NA	[12, 24)
TR1213	NA	NA	NA	NA	NA	NA	24	[24, 24)
TR1213	70	male	NA	NA	NA	NA	NA	[12, 24)
TR1213	NA	NA	NA	NA	NA	NA	5	[5, 5)
TR1213	2	female	0	nymph	NA	0	NA	[12, 24)
TR1213	43	female	NA	NA	NA	NA	72	[72, 72)
TR1213	NA	NA	NA	NA	NA	NA	48	[48, 48)
TR1213	9	female	NA	NA	NA	NA	NA	[12, 24)
TR1213	NA	NA	NA	NA	NA	NA	NA	[1, 12)
TR1213	64	female	0	nymph	full	0	NA	[12, 24)
TR1213	NA	NA	NA	NA	NA	NA	72	[72, 72)
TR1213	43	male	0	adult	half	NA	48	[48, 48)
TR1213	NA	NA	NA	NA	NA	NA	NA	[12, 24)
TR1213	49	female	0	nymph	half	0	NA	[12, 24)
TR1213	42	male	0	nymph	half	0	NA	[12, 24)
TR1213	NA	NA	NA	NA	NA	NA	1	[1, 1)
TR1213	NA	NA	NA	NA	NA	NA	2	[2, 2)
TR1213	NA	NA	NA	NA	NA	NA	1	[1, 1)
TR1213	56	female	0	adult	half	0	NA	[12, 24)
TR1213	NA	NA	NA	NA	NA	NA	2	[2, 2)
TR1213	57	female	0	nymph	full	0	NA	[12, 24)
TR1213	NA	NA	NA	NA	NA	NA	6	[6, 6)
TR1213	NA	NA	NA	NA	NA	NA	2	[2, 2)
TR1213	65	female	0	nymph	full	0	NA	NA
TR1213	65	female	0	nymph	empty	0	48	[48, 48)
TR1213	NA	NA	NA	NA	NA	NA	1	[1, 1)
TR1213	56	male	0	nymph	half	0	NA	NA
TR1213	60	female	0	nymph	empty	0	7	[7, 7)
TR1213	NA	NA	NA	NA	NA	NA	6	[6, 6)
TR1213	NA	NA	NA	NA	NA	NA	2	[2, 2)
TR1213	65	male	NA	NA	NA	NA	NA	[12, 24)
TR1213	NA	NA	NA	NA	NA	NA	NA	[12, 24)
TR1213	NA	NA	NA	NA	NA	NA	2	[2, 2)
TR1213	NA	NA	NA	NA	NA	NA	10	[10, 10)
TR1213	NA	NA	NA	NA	NA	NA	10	[10, 10)
TR1213	10	male	NA	NA	NA	NA	NA	NA
TR1213	46	female	0	nymph	empty	1	NA	[12, 24)
TR1213	NA	NA	NA	NA	NA	NA	2	[2, 2)
TR1213	NA	NA	NA	NA	NA	NA	1	[1, 1)
TR1213	NA	NA	NA	NA	NA	NA	1	[1, 1)
TR1213	NA	NA	NA	NA	NA	NA	36	[36, 36)
TR1213	66	female	0	nymph	half	1	1	[1, 1)
TR1213	NA	NA	NA	NA	NA	NA	1	[1, 1)
TR1213	NA	NA	NA	NA	NA	NA	NA	[12, 24)
TR1213	37	male	NA	NA	NA	NA	NA	NA
TR1213	14	male	0	nymph	full	0	6	[6, 6)
TR1213	60	male	0	nymph	half	0	48	[48, 48)
TR1213	NA	NA	NA	NA	NA	NA	NA	[12, 24)
TR1213	51	female	0	nymph	half	0	NA	NA
TR1213	63	male	0	nymph	half	0	NA	[12, 24)
TR1213	43	male	0	NA	NA	0	NA	NA
TR1213	39	female	0	nymph	empty	0	NA	[12, 24)
TR1213	NA	NA	NA	NA	NA	NA	72	[72, 72)
TR1213	32	female	0	nymph	empty	0	NA	NA
TR1213	NA	NA	NA	NA	NA	NA	NA	[12, 24)
TR1213	25	male	NA	NA	NA	NA	72	[72, 72)
TR1213	NA	NA	NA	NA	NA	NA	NA	[12, 24)
TR1213	NA	NA	NA	NA	NA	NA	2	[2, 2)
TR1213	45	male	0	nymph	half	0	48	[48, 48)
TR1213	NA	NA	NA	NA	NA	NA	NA	[12, 24)
TR1213	NA	NA	NA	NA	NA	NA	1	[1, 1)
TR1213	NA	NA	NA	NA	NA	NA	11	[11, 11)
TR1213	NA	NA	NA	NA	NA	NA	NA	[12, 24)
TR1213	47	male	NA	NA	NA	NA	3	[3, 3)
TR1213	NA	NA	NA	NA	NA	NA	NA	[12, 24)
TR1213	66	male	0	nymph	empty	0	NA	[1, 12)
TR1213	18	female	NA	NA	NA	NA	2	[2, 2)
TR1213	74	female	NA	NA	NA	NA	2	[2, 2)
TR1213	45	female	0	nymph	full	0	NA	[12, 24)
TR1213	NA	NA	NA	NA	NA	NA	7	[7, 7)
TR1213	56	female	0	nymph	empty	0	NA	[1, 12)
TR1213	56	female	0	nymph	empty	0	NA	[12, 24)
TR1213	2	female	0	nymph	empty	0	NA	NA
TR1213	NA	NA	NA	NA	NA	NA	48	[48, 48)
TR1213	NA	NA	NA	NA	NA	NA	NA	[12, 24)
TR1213	59	female	NA	NA	NA	NA	72	[72, 72)
TR1213	37	male	0	adult	empty	0	NA	[12, 24)
TR1213	43	female	NA	NA	NA	NA	11	[11, 11)
TR1213	25	male	NA	NA	NA	NA	2	[2, 2)
TR1213	NA	NA	NA	NA	NA	NA	1	[1, 1)
TR1213	NA	NA	NA	NA	NA	NA	2	[2, 2)
TR1213	NA	NA	NA	NA	NA	NA	4	[4, 4)
TR1213	NA	NA	NA	NA	NA	NA	NA	[12, 24)
TR1213	15	male	0	nymph	half	0	24	[24, 24)
TR1213	NA	NA	NA	NA	NA	NA	8	[8, 8)
TR1213	44	female	0	nymph	empty	1	NA	[12, 24)
TR1213	NA	NA	NA	NA	NA	NA	NA	[12, 24)
TR1213	NA	NA	NA	NA	NA	NA	1	[1, 1)
TR1213	1	male	0	nymph	empty	0	5	[5, 5)
TR1213	NA	NA	NA	NA	NA	NA	NA	[12, 24)
TR1213	64	female	0	nymph	half	0	NA	[12, 24)
TR1213	NA	NA	NA	NA	NA	NA	1	[1, 1)
TR1213	76	female	0	nymph	half	0	NA	[12, 24)
TR1213	NA	NA	NA	NA	NA	NA	4	[4, 4)
TR1213	NA	NA	NA	NA	NA	NA	6	[6, 6)
TR1213	11	female	0	nymph	empty	0	NA	NA
TR1213	56	female	0	adult	empty	1	NA	[12, 24)
TR1213	34	female	0	nymph	full	0	48	[48, 48)
TR1213	NA	NA	NA	NA	NA	NA	NA	[12, 24)
TR1213	59	male	0	nymph	full	0	NA	[12, 24)
TR1213	NA	NA	NA	NA	NA	NA	336	[336, 336)
TR1213	71	male	0	adult	full	0	4	[4, 4)
TR1213	NA	NA	NA	NA	NA	NA	NA	[12, 24)
TR1213	47	male	NA	NA	NA	NA	NA	NA
TR1213	72	male	NA	NA	NA	NA	72	[72, 72)
TR1213	33	male	0	adult	empty	0	10	[10, 10)
TR1213	49	male	0	adult	half	0	NA	NA
TR1213	6	female	0	nymph	half	0	NA	NA
TR1213	68	female	0	nymph	half	0	NA	NA
TR1213	NA	NA	NA	NA	NA	NA	1	[1, 1)
TR1213	8	male	0	nymph	half	0	6	[6, 6)
TR1213	67	female	0	adult	half	0	72	[72, 72)
TR1213	47	female	0	nymph	half	1	48	[48, 48)
TR1213	47	female	0	nymph	empty	0	NA	[12, 24)
TR1213	NA	NA	NA	NA	NA	NA	10	[10, 10)
TR1213	70	male	0	nymph	half	0	9	[9, 9)
TR1213	52	male	0	nymph	empty	1	NA	[12, 24)
TR1213	59	male	NA	NA	NA	NA	NA	NA
TR1213	51	female	0	nymph	empty	0	5	[5, 5)
TR1213	NA	NA	NA	NA	NA	NA	NA	[12, 24)
TR1213	4	male	0	nymph	empty	1	NA	NA
TR1213	62	female	0	adult	half	0	NA	[12, 24)
TR1213	NA	NA	NA	NA	NA	NA	4	[4, 4)
TR1213	3	male	NA	NA	NA	NA	11	[11, 11)
TR1213	8	female	0	nymph	empty	0	48	[48, 48)
TR1213	NA	NA	NA	NA	NA	NA	NA	[12, 24)
TR1213	NA	NA	NA	NA	NA	NA	NA	[1, 12)
TR1213	30	male	0	nymph	empty	1	NA	[12, 24)
TR1213	NA	NA	NA	NA	NA	NA	NA	[12, 24)
TR1213	36	male	NA	NA	NA	NA	48	[48, 48)
TR1213	4	male	0	adult	empty	1	NA	NA
TR1213	63	female	NA	NA	NA	NA	NA	[12, 24)
TR1213	26	female	NA	NA	NA	NA	3	[3, 3)
TR1213	64	female	0	nymph	half	1	NA	[12, 24)
TR1213	NA	NA	NA	NA	NA	NA	2	[2, 2)
TR1213	56	female	NA	NA	NA	NA	NA	NA
TR1213	NA	NA	NA	NA	NA	NA	6	[6, 6)
TR1213	NA	NA	NA	NA	NA	NA	NA	[12, 24)
TR1213	12	male	0	nymph	empty	0	7	[7, 7)
TR1213	NA	NA	NA	NA	NA	NA	1	[1, 1)
TR1213	NA	NA	NA	NA	NA	NA	1	[1, 1)
TR1213	28	male	0	nymph	half	0	48	[48, 48)
TR1213	76	male	0	nymph	half	0	NA	[12, 24)
TR1213	26	male	0	nymph	half	0	48	[48, 48)
TR1213	56	female	0	nymph	empty	0	10	[10, 10)
TR1213	56	male	0	nymph	half	0	NA	NA
TR1213	47	male	NA	nymph	empty	0	48	[48, 48)
TR1213	59	female	0	adult	empty	0	48	[48, 48)
TR1213	62	female	0	nymph	empty	0	9	[9, 9)
TR1213	48	male	NA	NA	NA	NA	10	[10, 10)
TR1213	53	male	0	adult	empty	1	NA	[12, 24)
TR1213	66	male	0	nymph	full	0	NA	[12, 24)
TR1213	54	male	0	nymph	empty	0	NA	NA
TR1213	65	male	0	nymph	half	0	NA	[12, 24)
TR1213	60	female	0	nymph	empty	0	NA	NA
TR1213	62	female	NA	NA	NA	NA	10	[10, 10)
TR1213	NA	NA	NA	NA	NA	NA	NA	[12, 24)
TR1213	56	male	NA	NA	NA	NA	24	[24, 24)
TR1213	52	male	0	adult	half	0	96	[96, 96)
TR1213	NA	NA	NA	NA	NA	NA	NA	[1, 12)
TR1213	55	female	0	nymph	empty	0	NA	[12, 24)
TR1213	NA	NA	NA	NA	NA	NA	NA	[12, 24)
TR1213	NA	NA	NA	NA	NA	NA	2	[2, 2)
TR1213	45	female	0	NA	NA	0	120	[120, 120)
TR1213	NA	NA	NA	NA	NA	NA	1	[1, 1)
TR1213	35	female	0	nymph	empty	0	NA	[12, 24)
TR1213	52	female	NA	NA	NA	NA	72	[72, 72)
TR1213	71	male	NA	NA	NA	NA	96	[96, 96)
TR1213	28	female	NA	NA	NA	NA	48	[48, 48)
TR1213	59	female	0	nymph	full	0	NA	NA
TR1213	51	male	NA	NA	NA	NA	NA	[12, 24)
TR1213	46	female	1	adult	full	1	NA	NA
TR1213	NA	NA	NA	NA	NA	NA	1	[1, 1)
TR1213	NA	NA	NA	NA	NA	NA	48	[48, 48)
TR1213	42	female	NA	NA	NA	NA	NA	[12, 24)
TR1213	70	male	NA	NA	NA	NA	48	[48, 48)
TR1213	59	female	1	nymph	full	0	NA	[12, 24)
TR1213	NA	NA	NA	NA	NA	NA	48	[48, 48)
TR1213	NA	NA	NA	NA	NA	NA	2	[2, 2)
TR1213	68	male	0	nymph	full	1	NA	NA
TR1213	NA	NA	NA	NA	NA	NA	48	[48, 48)
TR1213	62	female	0	nymph	empty	0	5	[5, 5)
TR1213	53	female	NA	NA	NA	NA	48	[48, 48)
TR1213	66	female	1	NA	NA	0	3	[3, 3)
TR1213	45	female	0	nymph	half	0	48	[48, 48)
TR1213	66	female	0	nymph	half	0	1	[1, 1)
TR1213	50	male	0	nymph	half	0	NA	NA
TR1213	64	female	0	adult	full	0	48	[48, 48)
TR1213	27	female	0	nymph	half	1	NA	NA
TR1213	65	male	0	nymph	half	0	NA	[12, 24)
TR1213	36	male	NA	NA	NA	NA	26	[26, 26)
TR1213	67	male	0	nymph	half	0	30	[30, 30)
TR1213	55	female	0	nymph	empty	1	6	[6, 6)
TR1213	NA	NA	NA	NA	NA	NA	NA	[12, 24)
TR1213	36	male	NA	NA	NA	NA	1	[1, 1)
TR1213	71	male	0	nymph	half	0	2	[2, 2)
TR1213	NA	NA	NA	NA	NA	NA	2	[2, 2)
TR1213	18	female	0	nymph	empty	0	36	[36, 36)
TR1213	NA	NA	NA	NA	NA	NA	NA	[12, 24)
TR1213	NA	NA	NA	NA	NA	NA	72	[72, 72)
TR1213	NA	NA	NA	NA	NA	NA	NA	[12, 24)
TR1213	59	male	NA	NA	NA	NA	NA	[12, 24)
TR1213	67	female	0	nymph	full	0	NA	[12, 24)
TR1213	NA	NA	NA	NA	NA	NA	NA	[12, 24)
TR1213	28	female	0	nymph	half	0	NA	NA
TR1213	10	male	NA	NA	NA	NA	NA	NA
TR1213	54	female	NA	NA	NA	NA	3	[3, 3)
TR1213	62	female	0	nymph	half	1	NA	NA
TR1213	48	female	1	adult	empty	1	4	[4, 4)
TR1213	64	male	0	adult	empty	1	4	[4, 4)
TR1213	NA	NA	NA	NA	NA	NA	NA	[12, 24)
TR1213	NA	NA	NA	NA	NA	NA	NA	[12, 24)
TR1213	NA	NA	NA	NA	NA	NA	NA	[12, 24)
TR1213	34	male	NA	NA	NA	NA	NA	[12, 24)
TR1213	2	male	0	adult	empty	1	7	[7, 7)
TR1213	38	female	NA	NA	NA	NA	NA	[12, 24)
TR1213	NA	NA	NA	NA	NA	NA	NA	[12, 24)
TR1213	59	male	0	adult	empty	0	8	[8, 8)
TR1213	7	male	0	nymph	empty	1	5	[5, 5)
TR1213	59	male	NA	NA	NA	NA	NA	NA
TR1213	7	male	0	nymph	half	1	NA	NA
TR1213	3	female	0	nymph	empty	0	1	[1, 1)
[truncated: 1,526 more rows]
